# Supplementary material for: Effect of Sec61 interaction with Mpd1 on endoplasmic reticulum-associated degradation
Source: PLoS One. 2019 Jan 25;14(1):e0211180. doi: 10.1371/journal.pone.0211180 (PMC6347170; doi:10.1371/journal.pone.0211180)
Supplement: S1 Table — (XLSX) [file pone.0211180.s001.xlsx]

## Sheet: Sec61 Interactors
Gene Name	LogFC	Samples		A	LC-SPDP-Sec61
YKR070W	6.21951	D		B	LC-SPDP-Sec61S353C
AYR1	6.19739	C D		C	SMPH-Sec61
FMP46	6.01758	C D		D	SMPH-Sec61S353C
CKB1	5.79331	C D
SHE2	5.77417	D
PGA2	5.73899	C
TDA5	5.72925	D C
CKA2	5.60888	C D
HEM14	5.55189	D C
YKL063C	5.52425	D
MSC6	5.44466	D C
SRM1	5.43168	C D
SEC22	5.35596	D
RRF1	5.15154	C D
GOS1	5.08517	C D
EMC4	5.06292	A D C B
MAK16	5.01274	C
MRPL19	4.91509	D C
GSF2	4.86215	B
EHT1	4.84189	D C
MLC1	4.83467	D
ASM4	4.79731	C D
FPR1	4.72804	B C
TRX2	4.7121	D
PEX3	4.61697	D C
RPL22A	4.53156	D
ELO1	4.48831	C D
ALG13	4.3982	D C
PHO3	4.38101	A
MTF1	4.36107	D C
RQC2	4.30622	A
AAT1	4.25722	D C
ROK1	4.23738	C D
MRPS17	4.2282	D C
SRP102	4.12642	C D
NUP170	4.04295	B D C A
NOT5	3.9582	C A
YGR054W	3.92272	D C
MEX67	3.88166	C D
NHP10	3.86458	D
SRO7	3.85996	D C
GTT3	3.81363	D C
LEU9	3.76809	D C
CSM1	3.72187	B C
MAS2	3.71595	D C
YDR056C	3.53482	D B
CIT3	3.50416	C D
RMD9	3.46703	C D
TCB2	3.44164	C D
HMO1	3.39405	C
YKL077W	3.38221	D C
SEC27	3.37067	D C
SRP72	3.35062	D B
MAP1	3.33529	D C
GUP1	3.30106	D
DJP1	3.27747	D C
MEF1	3.27037	D A
PDH1	3.26274	C D
NAM2	3.25656	D C
ADE3	3.23184	C D
YGR125W	3.21473	C D
SBE22	3.21302	B
NFU1	3.20321	C D
INP54	3.2006	D C
CRP1	3.19392	D C
YDR061W	3.12784	C D
VMA9	3.06265	D B
SWI5	3.05647	A
FAR10	3.03808	B D A C
YMR265C	2.98561	B
ILV3	2.96842	C D
YMR31	2.9276	A B D C
OSM1	2.91901	D
CIR1	2.88599	D C
IFA38	2.87639	A B D C
RPL1B	2.86817	C D
ATP15	2.8555	A
URB1	2.8469	B
SWP1	2.8159	D
DEF1	2.80516	A
EHD3	2.80082	D C
DDI1	2.79987	D B
SRP101	2.79474	C D
LNP1	2.79012	C D
SLA1	2.78929	C D
GTT1	2.78618	D C
PTC7	2.78571	D
MDM20	2.763	A
VHS3	2.7586	C D
TRX3	2.7451	C D
YMR134W	2.7446	C D
TOR1	2.69893	D C
SEC12	2.69207	C D
MST1	2.65584	C
ARG5,6	2.64617	D C
OSW7	2.63612	D C
MRPL1	2.63006	C D
RDL2	2.62984	A C
CAJ1	2.59095	D C
YBR096W	2.57879	D C
PWP2	2.55571	A
IDP1	2.54839	C D
SFK1	2.54213	C
NUS1	2.50884	D
TRM1	2.4962	C D
RPT2	2.49328	C
OST3	2.49038	A C B D
MRX10	2.48998	C D
NUP85	2.48703	C D
VAC14	2.47043	D C
GDA1	2.46923	D
GIP4	2.4679	D C
SEH1	2.46582	D C
VAC8	2.45436	D C
FIS1	2.45434	C D
YPR174C	2.44629	D C
GND1	2.43406	D C
SSQ1	2.41436	C D
SCS2	2.4101	C D
TPI1	2.3962	A
YPT1	2.39455	C D
GTB1	2.39248	C
MSC7	2.38299	D C
SEC21	2.3693	C D
SEC62	2.36162	D C
UBP1	2.36082	C D
FET5	2.35214	C
MOT1	2.34948	A
YHR131C	2.33449	A
YNL181W	2.33121	D C
LYS1	2.32755	C D
NSP1	2.32683	D C
MAS1	2.32667	D C
TAF12	2.31969	C D
MRPL11	2.31021	C D
NUP133	2.30264	C D
GRX5	2.2978	D C
WBP1	2.29404	D
YDL121C	2.29022	D
TUF1	2.28679	D C
YHR045W	2.28656	D C
PHO88	2.27552	A D B C
SEA4	2.26194	D C
VPS16	2.25659	C D
NCP1	2.25414	C D
BFR1	2.2493	D
SLH1	2.24329	C
SCO2	2.23482	C
RTC1	2.2271	D C
MGS1	2.19471	A
NUP49	2.19396	D
SNL1	2.19231	D
DID2	2.15801	D
NIF3	2.1575	A
CPR3	2.15747	C
CBP3	2.15709	C D
UTP15	2.15705	D
PAM1	2.15483	D
YJR111C	2.1495	B
SPT16	2.14733	D C
RSC9	2.143	D
PEP3	2.14223	D C
CDC11	2.12954	D
MSC1	2.11757	D
CDC14	2.11083	D
AIM10	2.10918	B C D
AIM39	2.10918	C D
ALG11	2.10918	C B D
ALG12	2.10918	C D B
APL2	2.10918	C D B
ASI3	2.10918	D C B
CSG2	2.10918	D B C
DGA1	2.10918	D C A
EMC1	2.10918	D B C
EMC2	2.10918	B D C
EMC5	2.10918	D B C
FAR3	2.10918	D C B
GCV1	2.10918	D C B
GLE2	2.10918	B D C
GPI13	2.10918	D B A
HOC1	2.10918	C D B
HRP1	2.10918	D C A
MAE1	2.10918	C D B
MNN2	2.10918	C B D
NET1	2.10918	C B D
NOT3	2.10918	A C D
NUP116	2.10918	B C D
PEF1	2.10918	A C D
PET112	2.10918	B D C
PKP1	2.10918	A C D
SEC63	2.10918	D B C
SEC66	2.10918	C D B
SEC72	2.10918	C D B
SHR3	2.10918	B D C
SOP4	2.10918	C B D
SPF1	2.10918	D B C
SPS19	2.10918	D C B
SSS1	2.10918	B D C
STB6	2.10918	B D C
UBC7	2.10918	C B D
UFE1	2.10918	B C D
UTP22	2.10918	D C B
YMR295C	2.10918	A D C
YPP1	2.10918	D B C
GPA1	2.10914	D C
MRX1	2.10341	C
SEN1	2.0987	A
YPR063C	2.09698	C D
LYS20	2.09212	B
HMX1	2.08109	C
SRP68	2.08099	D
DSL1	2.07849	D C
CYM1	2.07503	C D
FAR11	2.07412	C D
HFA1	2.07018	D
EFR3	2.06874	D
PEX30	2.06552	D C
YGR250C	2.06249	C D
CKB2	2.05909	A C
SUI1	2.05072	D
RPL30	2.04734	D
MMF1	2.04497	D C
YPR010C-A	2.0442	A
ERG1	2.03515	D C
GET3	2.03345	D
NVJ1	2.01561	D C
SRP21	2.01523	A
RHO5	2.01048	C D
CDC3	2.00883	D
CAB3	2.00268	C
VPS64	2.0001	B D
HAS1	1.99912	C D
NOP4	1.99888	D
LAM5	1.99591	C D
HEH2	1.99357	C D
CDC10	1.99303	D
UBP10	1.99186	C
ARO1	1.99054	C D
FAR7	1.98715	C B
IOC2	1.98686	C D
YDJ1	1.98571	C D
NDC1	1.98445	C D
VPS15	1.97904	D
MRS1	1.97265	C D
LPD1	1.97185	D C
AST1	1.97107	A
RIF1	1.96896	A
ERG24	1.95663	C D
YJU3	1.95202	C
CBS2	1.94405	D C
CRN1	1.94152	D C
NOC2	1.9404	C D
NOP13	1.93621	C
ISW1	1.93217	D C
UTP10	1.92859	D
PRX1	1.92561	D C
NOP2	1.92352	D C
CUE1	1.91581	C B D A
LEU4	1.91534	A
HSP10	1.91461	C A
RVS161	1.90793	D
TED1	1.90729	D
LEM3	1.90684	D
ROT2	1.90427	C D
ENP1	1.89557	A D
FMP10	1.87743	A
VPH2	1.87542	D
ANR2	1.86465	D C
CST26	1.84826	D
YMR310C	1.84809	D C
KGD1	1.84719	D
YNR021W	1.8441	D
FUN12	1.84274	D
SEC28	1.8373	C
VAM6	1.83482	C D
HFD1	1.83218	C
YCP4	1.82932	C D
AIM17	1.82917	D C
HXT6	1.82696	C
TAF5	1.81569	B
MSP1	1.81309	D
OST6	1.80838	D
SVL3	1.80571	C
CCM1	1.80241	D C
CYC1	1.79808	C
TIP20	1.79437	D C
YPR097W	1.7931	C A
GPI17	1.7882	D B
PAN1	1.7821	D
SHS1	1.78011	D
XRN1	1.7792	C
RFC3	1.77702	D C
FET3	1.77581	A
AFG1	1.77085	D C
RFC2	1.76849	C D
SEC17	1.76614	D C
TOR2	1.7595	D C
YKR018C	1.75836	B
GRX2	1.75811	C
YET3	1.75632	D
AIM46	1.75253	A D
GPD1	1.75176	C
STE4	1.75096	A
TUS1	1.75075	A
SED4	1.74849	D
NAM7	1.74837	D
NUP157	1.74686	D C
PCS60	1.74097	C D
PEX11	1.73219	D
AHC1	1.72378	A
CIT1	1.72141	C
GEP3	1.71802	C D
UBC6	1.71231	C D
CHO2	1.71171	B
CPR5	1.7101	D
BRX1	1.70924	C
IRE1	1.7027	C
PST2	1.70242	D C
DRS1	1.70141	B
VHC1	1.697	C
NSG1	1.69209	D
DBP7	1.69143	C
STT3	1.6909	D
RCF1	1.68957	C
SLA2	1.68635	D
MDL1	1.68479	D C
UTP8	1.68416	C
OCT1	1.67574	B D
GNP1	1.67127	D B
MGM101	1.66699	D
NUP159	1.66501	D
DBP6	1.66393	D
UBX7	1.66387	C
ALG5	1.65502	C
STT4	1.65484	D
FOX2	1.65184	C
CBR1	1.64831	C
PIM1	1.63985	D
MNN5	1.63337	A
NOC3	1.62829	C
MPD1	1.6274	C
TOM70	1.62215	C
FRA1	1.62042	C
HER2	1.61222	A
ACO1	1.60971	C
PEP5	1.60886	C
DPM1	1.60274	D
URB2	1.59674	C
SRC1	1.59572	C
YPR114W	1.59331	A
CDC12	1.59064	D
MDM1	1.58683	D

## Sheet: All Samples
			A	LC-SPDP-Sec61
			B	LC-SPDP-Sec61S353C
			C	SMPH-Sec61
			D	SMPH-Sec61S353C
Gene Name	Protein IDs	Samples		Average LogFC	logFC	AveExpr	t	pvalue	fdr	annotation
AAT1	Q01802	D C	D	4.25722	4.2413	15.848	5.28314	0.00289096	0.0245271	hit
	Q01802		C		4.27313	15.8639	4.87428	0.00478946	0.0336576	hit
ACO1	P19414	C	C	1.60971	1.60971	21.9786	5.13072	0.0038575	0.030467	hit
ADE3	P07245	C	C	3.23184	3.20237	15.5965	10.8979	0.000125274	0.0120715	hit
	P07245	D	D		3.2613	15.626	8.80006	0.000259049	0.00791876	hit
AFG1	P32317	D C	D	1.77085	1.80445	18.2599	5.44514	0.00252315	0.0234815	hit
	P32317		C		1.73725	18.2263	3.68097	0.0147193	0.0649159	candidate
AHC1	Q12433	A	A	1.72378	1.72378	19.6353	5.50572	0.00348722	0.0905723	candidate
AIM10	P39965	B C D	B	2.10918	1.77133	16.1295	4.34578	0.00854997	0.152996	candidate
	P39965		C		1.66879	16.0782	3.98018	0.0108959	0.052967	candidate
	P39965		D		2.54256	16.5151	4.54944	0.00557483	0.0336867	hit
AIM17	P23180	D C	D	1.82917	1.71343	19.4854	4.99059	0.00372567	0.0276649	hit
	P23180		C		1.9449	19.6011	4.99733	0.00431277	0.0319434	hit
AIM39	Q08223	C D	C	2.10918	2.10427	17.6071	5.7464	0.00236668	0.0258002	hit
	Q08223		D		2.11409	17.612	5.83331	0.00184304	0.0206712	hit
AIM46	P38885	A D	A	1.75253	1.79202	22.8777	6.21417	0.00211326	0.0828068	candidate
	P38885		D		1.71304	22.8382	3.54996	0.0153806	0.0545618	candidate
ALG11	P53954	C B D	C	2.10918	2.31848	19.3113	4.54145	0.00642148	0.0393582	hit
	P53954		B		1.83808	19.0711	3.65114	0.0164845	0.184428	candidate
	P53954		D		2.46398	19.384	4.67549	0.00495544	0.0322065	hit
ALG12	P53730	C D B	C	2.10918	2.25362	15.8667	5.53439	0.00278712	0.0272379	hit
	P53730		D		4.20228	16.841	6.86235	0.000862218	0.0155239	hit
	P53730		B		4.80043	17.1401	10.8678	0.000167605	0.0311746	hit
ALG13	P53178	D C	D	4.3982	3.89016	14.2638	10.1723	0.000126499	0.00617549	hit
	P53178		C		4.90623	14.7718	7.35792	0.000783349	0.016842	hit
ALG5	P40350	C	C	1.65502	1.65502	16.4214	4.95279	0.00447861	0.0323104	hit
ANR2	P36090	D C	D	1.86465	2.01489	18.4655	3.84005	0.0112808	0.0465257	hit
	P36090		C		1.71442	18.3153	2.73665	0.041703	0.118235	candidate
APL2	P36000	C D B	C	2.10918	2.30954	13.4693	5.04721	0.00413549	0.031228	hit
	P36000		D		2.69122	13.6601	4.67505	0.00495744	0.0322065	hit
	P36000		B		2.25974	13.4444	5.09641	0.00453035	0.122567	candidate
ARG5,6	Q01217	D C	D	2.64617	2.51395	18.4468	8.30826	0.00034328	0.00877333	hit
	Q01217		C		2.7784	18.579	9.12494	0.000289419	0.0158078	hit
ARO1	P08566	C D	C	1.99054	2.3416	15.3672	5.44841	0.00298233	0.0280532	hit
	P08566		D		1.63949	15.0162	3.78291	0.0119787	0.0478841	hit
ASI3	P53983	D C B	D	2.10918	2.54883	16.828	6.60807	0.00103088	0.0167411	hit
	P53983		C		1.9274	16.5173	5.62476	0.00259798	0.026233	hit
	P53983		B		1.85684	16.482	7.06588	0.00114019	0.0636596	candidate
ASM4	Q05166	C D	C	4.79731	4.77	14.7037	11.5196	9.62142e-05	0.0120715	hit
	Q05166		D		4.82463	14.731	9.87553	0.000146564	0.00617549	hit
AST1	P35183;P0C5L1	A	A	1.97107	1.97107	17.8167	5.1132	0.00470573	0.0905723	candidate
ATP15	P21306	A	A	2.8555	2.8555	20.8315	8.74346	0.000487792	0.0546053	candidate
AYR1	P40471	C D	C	6.19739	5.98067	16.3535	6.81597	0.00110857	0.0204097	hit
	P40471		D		6.4141	16.5702	10.6024	0.000102894	0.00617549	hit
BFR1	P38934	D	D	2.2493	2.2493	18.5994	3.4894	0.0164362	0.0570691	candidate
BRX1	Q08235	C	C	1.70924	1.70924	17.9836	5.72513	0.00240532	0.0258571	hit
CAB3	P36076	C	C	2.00268	2.00268	14.3407	2.9926	0.0310116	0.0981745	candidate
CAJ1	P39101	D C	D	2.59095	3.04739	15.3357	4.3464	0.00677047	0.0365332	hit
	P39101		C		2.13452	14.8792	2.14379	0.0858559	0.187984	candidate
CBP3	P21560	C D	C	2.15709	2.2715	17.1873	7.69554	0.000637889	0.016842	hit
	P21560		D		2.04268	17.0729	6.36238	0.00123179	0.017618	hit
CBR1	P38626	C	C	1.64831	1.64831	22.3964	4.87048	0.00480512	0.0336576	hit
CBS2	P14905;P54860	D C	D	1.94405	1.87524	17.4316	3.59759	0.0146041	0.0525814	candidate
	P14905;P54860		C		2.01286	17.5004	4.9417	0.00452106	0.0323104	hit
CCM1	P48237	D C	D	1.80241	1.77081	14.6153	4.45553	0.00609468	0.0349834	hit
	P48237		C		1.834	14.6469	5.09777	0.00396448	0.0306851	hit
CDC10	P25342	D	D	1.99303	1.99303	20.9708	4.23308	0.00756515	0.0384172	hit
CDC11	P32458	D	D	2.12954	2.12954	19.3479	4.01075	0.00945679	0.0424101	hit
CDC12	P32468	D	D	1.59064	1.59064	20.953	2.65031	0.043738	0.107213	candidate
CDC14	Q00684	D	D	2.11083	2.11083	16.2003	3.35848	0.0190099	0.0626771	candidate
CDC3	P32457	D	D	2.00883	2.00883	21.1923	3.44631	0.017237	0.0591904	candidate
CHO2	P05374	B	B	1.71171	1.71171	20.7776	7.4757	0.000891537	0.0552753	candidate
CIR1	P42940	D C	D	2.88599	2.58884	16.4747	6.56209	0.00106537	0.0169399	hit
	P42940		C		3.18314	16.7719	10.1709	0.000173729	0.012809	hit
CIT1	P00890	C	C	1.72141	1.72141	21.9102	4.12392	0.00947525	0.0492204	hit
CIT3	P43635	C D	C	3.50416	3.29715	16.8716	5.42043	0.00304928	0.0280532	hit
	P43635		D		3.71117	17.0786	5.54399	0.00232552	0.0227783	hit
CKA2	P19454	C D	C	5.60888	5.90547	15.2715	13.446	4.59061e-05	0.0120715	hit
	P19454		D		5.31229	14.9749	6.89175	0.000844888	0.0154962	hit
CKB1	P43639	C D	C	5.79331	6.4754	15.5564	15.231	2.51841e-05	0.0120715	hit
	P43639		D		5.11123	14.8743	8.11112	0.000385887	0.00939997	hit
CKB2	P38930	A C	A	2.05909	1.81537	17.424	3.79303	0.014829	0.135826	candidate
	P38930		C		2.30281	17.6678	6.1699	0.00173073	0.0231209	hit
CPR3	P25719	C	C	2.15747	2.15747	18.3258	3.2818	0.022468	0.0812629	candidate
CPR5	P35176	D	D	1.7101	1.7101	18.1812	4.45873	0.0060761	0.0349834	hit
CRN1	Q06440	D C	D	1.94152	2.13275	19.0204	5.82388	0.00185679	0.0206766	hit
	Q06440		C		1.75028	18.8292	5.29137	0.00338196	0.0288935	hit
CRP1	P38845	D C	D	3.19392	2.81798	14.661	5.12746	0.00330445	0.0257633	hit
	P38845		C		3.56986	15.037	4.37565	0.00747239	0.0431614	hit
CSG2	P35206	D B C	D	2.10918	4.63574	14.6366	6.16396	0.00142812	0.0185537	hit
	P35206		B		4.70118	14.6693	14.9809	3.85845e-05	0.0143534	hit
	P35206		C		5.00803	14.8227	11.6693	9.04699e-05	0.0120715	hit
CSM1	P25651	B C	B	3.72187	4.52992	16.403	4.59496	0.00686944	0.138132	candidate
	P25651		C		2.91382	15.595	2.94039	0.0329157	0.101098	candidate
CST26	P38226	D	D	1.84826	1.84826	17.2292	3.45494	0.0170732	0.0588873	candidate
CUE1	P38428	C B D A	C	1.91581	1.8292	17.9964	5.19586	0.00365576	0.0299136	hit
	P38428		B		2.12984	18.1467	8.64833	0.000468323	0.0372675	hit
	P38428		D		1.94853	18.056	5.30992	0.00282606	0.0245271	hit
	P38428		A		1.88309	18.0233	3.67768	0.0165853	0.135826	candidate
CYC1	P00044;P00045	C	C	1.79808	1.79808	21.1739	5.22753	0.00356219	0.0294881	hit
CYM1	P32898	C D	C	2.07503	2.44931	14.0949	5.04967	0.00412699	0.031228	hit
	P32898		D		1.70074	13.7206	2.72904	0.0397196	0.100199	candidate
DBP6	P53734	D	D	1.66393	1.66393	15.1047	4.18585	0.00792768	0.0384408	hit
DBP7	P36120	C	C	1.69143	1.69143	14.8538	5.20875	0.00361734	0.0297853	hit
DDI1	P40087	D B	D	2.79987	2.70309	15.1735	6.8346	0.000878953	0.0155239	hit
	P40087		B		2.89666	15.2702	6.90479	0.00126018	0.0636596	candidate
DEF1	P35732	A	A	2.80516	2.80516	15.414	2.878	0.0381814	0.192391	candidate
DGA1	Q08650	D C A	D	2.10918	3.46652	17.4676	8.95634	0.000237575	0.00753567	hit
	Q08650		C		3.76351	17.6161	10.7811	0.000131843	0.0120715	hit
	Q08650		A		3.93495	17.7018	7.67823	0.000858622	0.0546053	candidate
DID2	P69771	D	D	2.15801	2.15801	17.6739	6.52129	0.00109711	0.0169399	hit
DJP1	P40564	D C	D	3.27747	3.74937	14.1934	5.94575	0.00168782	0.0202599	hit
	P40564		C		2.80556	13.7215	5.78301	0.0023019	0.0256356	hit
DPM1	P14020	D	D	1.60274	1.60274	22.9268	5.20616	0.00308739	0.0252002	hit
DRS1	P32892	B	B	1.70141	1.70141	15.3441	3.44864	0.0202376	0.196846	candidate
DSL1	P53847	D C	D	2.07849	2.10223	16.1433	5.50534	0.00240057	0.0229613	hit
	P53847		C		2.05474	16.1195	4.94078	0.00452457	0.0323104	hit
EFR3	Q03653	D	D	2.06874	2.06874	17.6458	4.87914	0.00411513	0.0286499	hit
EHD3	P28817	D C	D	2.80082	3.01275	13.8251	5.64215	0.00214692	0.0224634	hit
	P28817		C		2.58889	13.6132	5.38232	0.00314335	0.0281266	hit
EHT1	P38295	D C	D	4.84189	4.89271	15.8972	5.91714	0.00172582	0.0202599	hit
	P38295		C		4.79106	15.8464	8.56921	0.000388026	0.0161051	hit
ELO1	P39540	C D	C	4.48831	3.80849	16.0661	3.06748	0.0284925	0.0942445	candidate
	P39540		D		5.16814	16.7459	7.73994	0.000484316	0.0107865	hit
EMC1	P25574	D B C	D	2.10918	4.95462	19.5661	12.7988	3.99374e-05	0.00424819	hit
	P25574		B		3.10479	18.6412	9.92385	0.000252791	0.0324858	hit
	P25574		C		3.61325	18.8954	11.6101	9.26917e-05	0.0120715	hit
EMC2	P47133	B D C	B	2.10918	3.68927	17.7432	12.8356	7.84833e-05	0.0194639	hit
	P47133		D		5.45633	18.6267	13.8332	2.69407e-05	0.00424819	hit
	P47133		C		4.93945	18.3683	10.8517	0.000127826	0.0120715	hit
EMC4	P53073	A D C B	A	5.06292	2.83873	16.7924	10.6351	0.000205303	0.0546053	candidate
	P53073		D		6.38456	18.5654	20.2892	3.80612e-06	0.00424819	hit
	P53073		C		5.28861	18.0174	15.4965	2.31672e-05	0.0120715	hit
	P53073		B		4.83723	17.7917	19.0692	1.26413e-05	0.00831349	hit
EMC5	P40540	D B C	D	2.10918	3.56005	20.1018	11.4847	6.89422e-05	0.00537405	hit
	P40540		B		2.39918	19.5214	8.28017	0.000568201	0.0402611	hit
	P40540		C		2.66371	19.6536	8.53485	0.000395344	0.0161051	hit
ENP1	P38333	A D	A	1.89557	2.15417	15.346	5.2833	0.00412404	0.0905723	candidate
	P38333		D		1.63696	15.0874	2.79109	0.0368374	0.0960073	candidate
ERG1	P32476	D C	D	2.03515	2.18554	20.1921	5.60902	0.00220536	0.0226195	hit
	P32476		C		1.88475	20.0417	4.28609	0.00812276	0.0453936	hit
ERG24	P32462	C D	C	1.95663	2.18488	17.9666	3.27188	0.0227128	0.0813877	candidate
	P32462		D		1.72839	17.7383	3.79128	0.0118734	0.047708	hit
FAR10	Q06001	B D A C	B	3.03808	3.20257	19.4607	6.40582	0.00174055	0.0739982	candidate
	Q06001		D		3.01919	19.369	8.72146	0.000270712	0.00796303	hit
	Q06001		A		1.88105	18.7999	5.40609	0.00375685	0.0905723	candidate
	Q06001		C		3.05697	19.3879	8.21902	0.000470923	0.0161463	hit
FAR11	P53917	C D	C	2.07412	2.0106	16.5726	3.58462	0.0162639	0.068229	candidate
	P53917		D		2.13765	16.6361	5.17143	0.00318107	0.0257085	hit
FAR3	P46671	D C B	D	2.10918	2.76577	19.2515	3.87232	0.0109072	0.0458337	hit
	P46671		C		2.17083	18.954	2.98206	0.0313859	0.0987507	candidate
	P46671		B		3.10942	19.4233	3.55711	0.0181172	0.194033	candidate
FAR7	P43592	C B	C	1.98715	1.64461	18.5003	5.11974	0.00389278	0.030467	hit
	P43592		B		2.3297	18.8428	6.74204	0.00139706	0.0659146	candidate
FET3	P38993	A	A	1.77581	1.77581	17.1867	3.70331	0.016175	0.135826	candidate
FET5	P43561	C	C	2.35214	2.35214	17.7819	2.61913	0.0479382	0.127945	candidate
FIS1	P40515	C D	C	2.45434	2.29283	17.1427	4.84721	0.00490244	0.0337372	hit
	P40515		D		2.61585	17.3042	5.93667	0.00169977	0.0202599	hit
FMP10	P40098	A	A	1.87743	1.87743	19.1298	2.8831	0.0379664	0.192391	candidate
FMP46	P36141	C D	C	6.01758	5.92463	15.281	13.1561	5.09701e-05	0.0120715	hit
	P36141		D		6.11054	15.374	13.1457	3.48842e-05	0.00424819	hit
FOX2	Q02207	C	C	1.65184	1.65184	17.7813	5.06829	0.00406316	0.0311375	hit
FPR1	P20081	B C	B	4.72804	4.92775	14.7826	8.99211	0.000393555	0.0372675	hit
	P20081		C		4.52832	14.5829	7.07332	0.000937409	0.0187606	hit
FRA1	Q07825	C	C	1.62042	1.62042	21.0108	4.17405	0.00903106	0.0482072	hit
FUN12	P39730	D	D	1.84274	1.84274	15.703	2.83525	0.034927	0.0933983	candidate
GCV1	P48015	D C B	D	2.10918	3.46238	14.779	8.62585	0.000285747	0.00800985	hit
	P48015		C		3.64454	14.8701	5.37032	0.00317366	0.0282347	hit
	P48015		B		2.41947	14.2576	10.2485	0.00021861	0.0324858	hit
GDA1	P32621	D	D	2.46923	2.46923	17.1011	7.79431	0.000468189	0.0107339	hit
GEP3	Q08622	C D	C	1.71802	1.61122	15.776	3.64166	0.0153281	0.066242	candidate
	Q08622		D		1.82482	15.8828	5.17086	0.00318264	0.0257085	hit
GET3	Q12154	D	D	2.03345	2.03345	18.7407	6.68541	0.000975779	0.0165873	hit
GIP4	P39732	D C	D	2.4679	2.6057	16.8524	7.57005	0.00053909	0.0116923	hit
	P39732		C		2.3301	16.7146	6.00763	0.00194717	0.0241132	hit
GLE2	P40066	B D C	B	2.10918	2.72702	14.5092	4.22656	0.00952223	0.155704	candidate
	P40066		D		4.11259	15.202	5.2697	0.00292418	0.0245271	hit
	P40066		C		4.25064	15.271	9.65182	0.000222395	0.0145674	hit
GND1	P38720	D C	D	2.43406	2.02476	14.8996	2.45045	0.0560753	0.128372	candidate
	P38720		C		2.84335	15.3089	3.36488	0.0205322	0.0765874	candidate
GNP1	P48813	D B	D	1.67127	1.71109	15.6982	5.3073	0.00283233	0.0245271	hit
	P48813		B		1.63145	15.6584	5.75344	0.00274362	0.0920015	candidate
GOS1	P38736	C D	C	5.08517	4.93899	14.8747	11.2791	0.000106382	0.0120715	hit
	P38736		D		5.23135	15.0209	8.55227	0.000297993	0.00800985	hit
GPA1	P08539	D C	D	2.10914	1.85046	16.1948	5.78606	0.00191319	0.0210047	hit
	P08539		C		2.36783	16.4535	7.73022	0.00062485	0.016842	hit
GPD1	Q00055	C	C	1.75176	1.75176	21.0999	5.28588	0.00339703	0.0288935	hit
GPI13	Q07830	D B A	D	2.10918	3.96339	14.4769	5.50942	0.00239252	0.0229613	hit
	Q07830		B		5.3149	15.1526	8.95404	0.000401088	0.0372675	hit
	Q07830		A		4.61174	14.801	7.08531	0.00121288	0.0665219	candidate
GPI17	Q04080	D B	D	1.7882	1.90846	18.1318	3.67803	0.0133916	0.0503352	candidate
	Q04080		B		1.66794	18.0116	4.29668	0.00893563	0.152996	candidate
GRX2	P17695	C	C	1.75811	1.75811	22.0506	5.07088	0.00405438	0.0311375	hit
GRX5	Q02784	D C	D	2.2978	2.04537	17.4718	6.22513	0.00136392	0.0181475	hit
	Q02784		C		2.55023	17.7242	8.55561	0.000390903	0.0161051	hit
GSF2	Q04697	B	B	4.86215	4.86215	22.3778	17.9434	1.67611e-05	0.00831349	hit
GTB1	Q04924	C	C	2.39248	2.39248	13.8532	5.05606	0.00410496	0.031228	hit
GTT1	P40582	D C	D	2.78618	2.66467	15.5804	2.43223	0.0573745	0.129513	candidate
	P40582		C		2.90769	15.7019	2.53983	0.0527239	0.135351	candidate
GTT3	P39996	D C	D	3.81363	3.39691	17.9754	10.2046	0.00012452	0.00617549	hit
	P39996		C		4.23036	18.3921	9.62023	0.00022585	0.0145674	hit
GUP1	P53154	D	D	3.30106	3.30106	17.9877	9.1523	0.00021355	0.007326	hit
HAS1	Q03532	C D	C	1.99912	2.15696	18.1274	6.54424	0.00133109	0.0219206	hit
	Q03532		D		1.84128	17.9696	5.55536	0.00230398	0.0227783	hit
HEH2	Q03281	C D	C	1.99357	1.84051	17.2289	2.54591	0.0523395	0.134811	candidate
	Q03281		D		2.14662	17.382	3.12498	0.0248072	0.0747684	candidate
HEM14	P40012	D C	D	5.55189	5.90284	15.6656	14.3796	2.21292e-05	0.00424819	hit
	P40012		C		5.20093	15.3147	13.7964	4.05665e-05	0.0120715	hit
HER2	Q03557	A	A	1.61222	1.61222	14.8858	2.81449	0.0409756	0.196078	candidate
HFA1	P32874	D	D	2.07018	2.07018	13.3441	4.91292	0.00399228	0.0285016	hit
HFD1	Q04458	C	C	1.83218	1.83218	20.3059	5.39033	0.0031233	0.0281266	hit
HMO1	Q03973	C	C	3.39405	3.39405	16.1403	3.13324	0.0264691	0.0894634	candidate
HMX1	P32339	C	C	2.08109	2.08109	15.7214	5.66951	0.00250991	0.0261038	hit
HOC1	P47124	C D B	C	2.10918	3.09576	14.7805	5.27867	0.00341694	0.028904	hit
	P47124		D		3.30266	14.884	4.90446	0.00402267	0.0285061	hit
	P47124		B		2.18695	14.3261	4.73702	0.0060859	0.133174	candidate
HRP1	Q99383	D C A	D	2.10918	3.43641	15.1923	4.49334	0.00587896	0.0344958	hit
	Q99383		C		3.93493	15.4415	5.43982	0.00300268	0.0280532	hit
	Q99383		A		2.51809	14.7331	5.30972	0.00404155	0.0905723	candidate
HSP10	P38910	C A	C	1.91461	1.73535	21.0386	4.23231	0.00854486	0.0472409	hit
	P38910		A		2.09387	21.2179	6.18962	0.00214856	0.0828068	candidate
HXT6	P39003;P32465;P53631;P39924;P32466;P54854;P47185	C	C	1.82696	1.82696	19.5071	4.36304	0.00756024	0.0433454	hit
IDP1	P21954	C D	C	2.54839	2.50794	21.8378	7.06026	0.000945303	0.0187606	hit
	P21954		D		2.58884	21.8782	7.56743	0.000539992	0.0116923	hit
IFA38	P38286	A B D C	A	2.87639	1.97029	17.3942	5.32426	0.00399699	0.0905723	candidate
	P38286		B		1.67744	17.2478	3.43286	0.0205693	0.196846	candidate
	P38286		D		4.22289	18.5205	12.0487	5.41686e-05	0.00453403	hit
	P38286		C		3.7825	18.3003	4.42179	0.00716105	0.0424724	hit
ILV3	P39522	C D	C	2.96842	3.10061	19.9907	9.19616	0.000279073	0.0158078	hit
	P39522		D		2.83623	19.8585	9.33	0.000194213	0.00720899	hit
INP54	Q08227	D C	D	3.2006	3.17007	16.6307	9.66737	0.000162905	0.00638053	hit
	Q08227		C		3.23113	16.6612	10.7573	0.000133233	0.0120715	hit
IOC2	Q12072	C D	C	1.98686	2.05138	13.9508	4.78891	0.00515653	0.0339673	hit
	Q12072		D		1.92234	13.8863	2.63821	0.0443945	0.107805	candidate
IRE1	P32361	C	C	1.7027	1.7027	17.1895	4.18113	0.00897036	0.0481141	hit
ISW1	P38144	D C	D	1.93217	1.91171	13.8091	5.56756	0.00228111	0.0227783	hit
	P38144		C		1.95263	13.8296	4.79766	0.00511744	0.0338539	hit
KGD1	P20967	D	D	1.84719	1.84719	22.1158	5.89545	0.00175528	0.0202703	hit
LAM5	P43560	C D	C	1.99591	1.80021	16.9528	5.19061	0.00367157	0.0299136	hit
	P43560		D		2.19161	17.1485	5.54005	0.00233306	0.0227783	hit
LEM3	P42838	D	D	1.90684	1.90684	17.7073	4.53443	0.00565439	0.0339046	hit
LEU4	P06208	A	A	1.91534	1.91534	21.1948	3.75269	0.0154173	0.135826	candidate
LEU9	Q12166	D C	D	3.76809	3.31866	14.0157	5.61833	0.00218875	0.0226195	hit
	Q12166		C		4.21751	14.4652	7.26714	0.000828978	0.0173413	hit
LNP1	P38878	C D	C	2.79012	2.47049	16.8657	5.96379	0.00201103	0.0241132	hit
	P38878		D		3.10976	17.1854	6.7543	0.000929591	0.0161026	hit
LPD1	P09624	D C	D	1.97185	2.0849	22.0963	6.34703	0.0012458	0.0176563	hit
	P09624		C		1.85881	21.9832	6.16945	0.00173129	0.0231209	hit
LYS1	P38998	C D	C	2.32755	2.04958	20.1095	3.70704	0.0143308	0.0634358	candidate
	P38998		D		2.60553	20.3875	5.13159	0.00329265	0.0257633	hit
LYS20	P48570;Q12122	B	B	2.09212	2.09212	15.3592	8.58942	0.000482796	0.0372675	hit
MAE1	P36013	C D B	C	2.10918	2.02318	18.2722	4.59007	0.00614665	0.0387214	hit
	P36013		D		2.67408	18.5976	7.30656	0.000639198	0.0124564	hit
	P36013		B		1.70084	18.111	5.85189	0.00255491	0.0920015	candidate
MAK16	P10962	C	C	5.01274	5.01274	14.8251	6.19134	0.00170431	0.0231209	hit
MAP1	Q01662	D C	D	3.33529	3.36396	15.7439	3.76523	0.0122045	0.0481588	hit
	Q01662		C		3.30662	15.7153	3.14796	0.0260386	0.0889388	candidate
MAS1	P10507	D C	D	2.32667	2.40528	18.1632	7.95499	0.000424107	0.0101721	hit
	P10507		C		2.24806	18.0846	6.50854	0.00136411	0.0221928	hit
MAS2	P11914	D C	D	3.71595	3.59088	18.3231	8.56083	0.000296537	0.00800985	hit
	P11914		C		3.84101	18.4482	8.5992	0.000381772	0.0161051	hit
MDL1	P33310	D C	D	1.68479	1.77174	15.8157	3.66922	0.0135187	0.0503535	candidate
	P33310		C		1.59783	15.7287	3.66418	0.0149758	0.0655739	candidate
MDM1	Q01846	D	D	1.58683	1.58683	14.1529	2.97892	0.0294293	0.0832611	candidate
MDM20	Q12387	A	A	2.763	2.763	18.3061	3.95167	0.0127549	0.135735	candidate
MEF1	P25039	D A	D	3.27037	3.742	14.1897	9.94892	0.000141271	0.00617549	hit
	P25039		A		2.79875	13.7181	4.64773	0.00687076	0.101472	candidate
MEX67	Q99257	C D	C	3.88166	4.00114	14.3193	8.60816	0.000379927	0.0161051	hit
	Q99257		D		3.76218	14.1998	8.61166	0.000288062	0.00800985	hit
MGM101	P32787	D	D	1.66699	1.66699	19.1867	4.90972	0.00400376	0.0285016	hit
MGS1	P40151	A	A	2.19471	2.19471	14.8163	3.64723	0.0170886	0.135826	candidate
MLC1	P53141	D	D	4.83467	4.83467	14.7361	13.8155	2.71168e-05	0.00424819	hit
MMF1	P40185	D C	D	2.04497	1.94432	18.4697	3.38958	0.0183596	0.0612903	candidate
	P40185		C		2.14563	18.5704	3.99549	0.0107335	0.0527474	candidate
MNN2	P38069	C B D	C	2.10918	1.94417	15.8142	4.80498	0.00508501	0.0338539	hit
	P38069		B		1.97111	15.8277	3.50752	0.0190532	0.196846	candidate
	P38069		D		1.64035	15.6623	4.58233	0.005405	0.0336867	hit
MNN5	P46982	A	A	1.63337	1.63337	16.1136	2.82577	0.0404627	0.195921	candidate
MOT1	P32333	A	A	2.34948	2.34948	14.9859	6.64683	0.00159172	0.0791129	candidate
MPD1	Q12404	C	C	1.6274	1.6274	18.7014	5.43284	0.00301937	0.0280532	hit
MRPL1	Q04599	C D	C	2.63006	2.92199	18.09	7.46313	0.000734146	0.016842	hit
	Q04599		D		2.33812	17.7981	5.59135	0.00223728	0.0226488	hit
MRPL11	P36521	C D	C	2.31021	2.10157	16.662	6.0977	0.00182332	0.0233264	hit
	P36521		D		2.51884	16.8707	2.89299	0.0325914	0.089297	candidate
MRPL19	P53875	D C	D	4.91509	4.58443	15.0795	7.90356	0.000437662	0.0103246	hit
	P53875		C		5.24575	15.4102	6.15159	0.00175367	0.0232025	hit
MRPS17	Q03246	D C	D	4.2282	4.01823	15.7192	2.51672	0.0516103	0.120811	candidate
	Q03246		C		4.43818	15.9292	3.90286	0.0117613	0.0551712	candidate
MRS1	P07266	C D	C	1.97265	1.88643	16.6994	4.09568	0.00973658	0.0497836	hit
	P07266		D		2.05887	16.7856	6.28517	0.00130417	0.0180457	hit
MRX1	P40050	C	C	2.10341	2.10341	17.0988	6.08446	0.00184093	0.0233295	hit
MRX10	Q05648	C D	C	2.48998	2.56286	13.6002	6.72316	0.00117923	0.0207437	hit
	Q05648		D		2.41709	13.5273	4.57152	0.00546016	0.0336867	hit
MSC1	Q03104	D	D	2.11757	2.11757	19.3369	6.12016	0.00147627	0.0188444	hit
MSC6	Q08818	D C	D	5.44466	5.34745	16.2885	7.49049	0.000567236	0.0118729	hit
	Q08818		C		5.54187	16.3857	8.99577	0.000309378	0.0159639	hit
MSC7	P38694	D C	D	2.38299	2.52062	20.2247	7.73993	0.000484319	0.0107865	hit
	P38694		C		2.24536	20.087	6.00098	0.00195669	0.0241132	hit
MSP1	P28737	D	D	1.81309	1.81309	16.728	2.97166	0.0296831	0.08338	candidate
MST1	P07236	C	C	2.65584	2.65584	14.4409	4.7537	0.00531743	0.0345856	hit
MTF1	P14908	D C	D	4.36107	3.9455	14.7624	4.87985	0.00411249	0.0286499	hit
	P14908		C		4.77665	15.1779	7.54381	0.00069889	0.016842	hit
NAM2	P11325	D C	D	3.25656	2.81194	14.6864	5.86275	0.00180084	0.0204143	hit
	P11325		C		3.70117	15.131	5.49918	0.00286518	0.0275485	hit
NAM7	P30771	D	D	1.74837	1.74837	15.3091	3.67183	0.0134809	0.0503535	candidate
NCP1	P16603	C D	C	2.25414	2.21668	20.3612	6.16841	0.00173258	0.0231209	hit
	P16603		D		2.29161	20.3987	7.08096	0.000742666	0.013802	hit
NDC1	P32500	C D	C	1.98445	2.36469	16.4919	8.05715	0.000516294	0.0161463	hit
	P32500		D		1.60421	16.1117	3.60983	0.0144118	0.0525814	candidate
NET1	P47035	C B D	C	2.10918	3.29864	15.2838	7.44503	0.000742344	0.016842	hit
	P47035		B		2.3683	14.8186	5.5521	0.00318371	0.094761	candidate
	P47035		D		3.74046	15.5047	6.8409	0.000875124	0.0155239	hit
NFU1	P32860	C D	C	3.20321	3.36777	16.5465	10.1704	0.000173765	0.012809	hit
	P32860		D		3.03864	16.3819	9.27243	0.000200241	0.0072599	hit
NHP10	Q03435	D	D	3.86458	3.86458	14.251	10.5531	0.000105317	0.00617549	hit
NIF3	P53081	A	A	2.1575	2.1575	18.8378	6.31554	0.00197466	0.0828068	candidate
NOC2	P39744	C D	C	1.9404	1.9763	16.407	3.50019	0.0177713	0.0718531	candidate
	P39744		D		1.90449	16.3711	4.7407	0.00466642	0.031223	hit
NOC3	Q07896	C	C	1.62829	1.62829	13.4078	3.03497	0.0295568	0.0951226	candidate
NOP13	P53883	C	C	1.93621	1.93621	16.7518	2.69868	0.0436132	0.121427	candidate
NOP2	P40991	D C	D	1.92352	2.01861	16.8043	3.28679	0.0206096	0.066112	candidate
	P40991		C		1.82842	16.7092	2.39628	0.0627744	0.151532	candidate
NOP4	P37838	D	D	1.99888	1.99888	16.1018	5.11856	0.00333009	0.0258289	hit
NOT3	P06102	A C D	A	2.10918	4.70573	14.8571	17.693	2.07056e-05	0.0264876	hit
	P06102		C		4.10186	14.5551	7.97156	0.000542383	0.0161463	hit
	P06102		D		4.82508	14.9167	10.9196	8.87926e-05	0.00576782	hit
NOT5	Q12514	C A	C	3.9582	4.82574	14.7316	7.88705	0.000569696	0.0166394	hit
	Q12514		A		3.09066	13.8641	5.75912	0.0028989	0.0890744	candidate
NSG1	P38837	D	D	1.69209	1.69209	16.865	3.41922	0.0177631	0.0601454	candidate
NSP1	P14907	D C	D	2.32683	2.37482	17.8601	5.26779	0.00292893	0.0245271	hit
	P14907		C		2.27885	17.8121	4.45336	0.00695671	0.0417403	hit
NUP116	Q02630	B C D	B	2.10918	1.79361	13.2155	3.9994	0.0117567	0.166609	candidate
	Q02630		C		4.17431	14.4059	8.09164	0.000506205	0.0161463	hit
	Q02630		D		4.78216	14.7098	8.62244	0.000286301	0.00800985	hit
NUP133	P36161	C D	C	2.30264	2.58897	13.8574	7.67163	0.000647068	0.016842	hit
	P36161		D		2.01631	13.5711	6.00939	0.00160675	0.020201	hit
NUP157	P40064	D C	D	1.74686	1.78998	18.0127	5.02801	0.00360461	0.0271477	hit
	P40064		C		1.70373	17.9695	5.57802	0.00269384	0.0267312	hit
NUP159	P40477	D	D	1.66501	1.66501	13.0302	3.42598	0.0176303	0.0601454	candidate
NUP170	P38181	B D C A	B	4.04295	2.15354	14.3833	4.01751	0.0115576	0.166609	candidate
	P38181		D		3.76097	15.187	9.79279	0.000152815	0.00626944	hit
	P38181		C		4.32493	15.469	8.11356	0.000499915	0.0161463	hit
	P38181		A		4.63958	15.6263	8.108	0.000678083	0.0546053	candidate
NUP49	Q02199	D	D	2.19396	2.19396	17.1349	5.9129	0.00173153	0.0202599	hit
NUP85	P46673	C D	C	2.48703	1.94687	14.0778	3.26846	0.0227979	0.0815039	candidate
	P46673		D		3.0272	14.618	4.01586	0.00940762	0.0424101	hit
NUS1	Q12063	D	D	2.50884	2.50884	14.2437	4.64601	0.00509284	0.0326148	hit
NVJ1	P38881	D C	D	2.01561	1.85069	17.7084	4.33147	0.00686951	0.0365332	hit
	P38881		C		2.18052	17.8734	6.35405	0.00151864	0.0226983	hit
OCT1	P35999	B D	B	1.67574	1.66638	15.9463	4.02428	0.0114842	0.166609	candidate
	P35999		D		1.6851	15.9556	3.38234	0.0185087	0.0616561	candidate
OSM1	P21375	D	D	2.91901	2.91901	17.884	4.29852	0.00709396	0.0369996	hit
OST3	P48439	A C B D	A	2.49038	2.42099	17.712	5.80752	0.00280043	0.0890744	candidate
	P48439		C		2.38157	17.6923	5.61055	0.00262669	0.026233	hit
	P48439		B		2.55977	17.7814	9.84551	0.000261983	0.0324858	hit
	P48439		D		3.80379	18.4034	12.2473	4.98842e-05	0.00453403	hit
OST6	Q03723	D	D	1.80838	1.80838	16.7884	3.15324	0.02401	0.0731085	candidate
OSW7	P43611	D C	D	2.63612	2.602	16.1567	2.82254	0.0354655	0.094192	candidate
	P43611		C		2.67025	16.1908	2.99154	0.031049	0.0981745	candidate
PAM1	P37304	D	D	2.15483	2.15483	13.875	5.79641	0.00189756	0.0209809	hit
PAN1	P32521	D	D	1.7821	1.7821	14.5688	3.55215	0.0153439	0.0545618	candidate
PCS60	P38137	C D	C	1.74097	1.69718	18.3605	3.97736	0.0109262	0.052967	candidate
	P38137		D		1.78476	18.4042	4.36707	0.00663609	0.0363006	hit
PDH1	Q12428	C D	C	3.26274	3.03406	18.4599	6.12182	0.00179176	0.0233264	hit
	Q12428		D		3.49142	18.6886	11.089	8.22051e-05	0.00557207	hit
PEF1	P53238	A C D	A	2.10918	2.8603	14.6871	6.30819	0.00198433	0.0828068	candidate
	P53238		C		3.74061	15.1273	6.17344	0.00172633	0.0231209	hit
	P53238		D		3.06001	14.787	5.47141	0.00246878	0.0233262	hit
PEP3	P27801	D C	D	2.14223	2.41037	15.2012	7.4389	0.000586412	0.0118729	hit
	P27801		C		1.87409	14.933	4.84425	0.00491497	0.0337372	hit
PEP5	P12868	C	C	1.60886	1.60886	16.1324	3.96314	0.0110802	0.0533107	candidate
PET112	P33893	B D C	B	2.10918	2.88402	13.7607	6.98394	0.00119943	0.0636596	candidate
	P33893		D		3.191	13.9142	4.44447	0.00615952	0.0350109	hit
	P33893		C		3.22102	13.9292	5.72627	0.00240323	0.0258571	hit
PEX11	Q12462	D	D	1.73219	1.73219	17.0649	2.64444	0.0440553	0.107652	candidate
PEX3	P28795	D C	D	4.61697	5.41035	17.0221	14.037	2.50137e-05	0.00424819	hit
	P28795		C		3.82359	16.2287	10.6397	0.000140366	0.0120715	hit
PEX30	Q06169	D C	D	2.06552	2.39557	14.8097	3.43782	0.0174001	0.0596191	candidate
	Q06169		C		1.73547	14.4796	2.48916	0.0560556	0.140867	candidate
PGA2	P53903	C	C	5.73899	5.73899	15.1882	11.6004	9.30627e-05	0.0120715	hit
PHO3	P24031;P38693;P35842;P00635	A	A	4.38101	4.38101	15.9925	4.81719	0.00596804	0.0967093	candidate
PHO88	P38264	A D B C	A	2.27552	2.25384	21.51	2.77815	0.0426778	0.199536	candidate
	P38264		D		2.80485	21.7855	5.05328	0.00352546	0.0268107	hit
	P38264		B		2.06616	21.4162	3.61206	0.0171415	0.187087	candidate
	P38264		C		2.29719	21.5317	4.48327	0.00676938	0.0409336	hit
PIM1	P36775	D	D	1.63985	1.63985	19.3014	5.24586	0.0029842	0.0246157	hit
PKP1	P40530	A C D	A	2.10918	4.32686	14.4822	4.1195	0.0109196	0.126596	candidate
	P40530		C		4.64324	14.6403	9.21081	0.000277	0.0158078	hit
	P40530		D		4.03299	14.3352	12.7801	4.02327e-05	0.00424819	hit
PRX1	P34227	D C	D	1.92561	1.84612	20.0467	4.17003	0.00805347	0.0384822	hit
	P34227		C		2.00511	20.1262	5.52956	0.00279769	0.0272379	hit
PST2	Q12335	D C	D	1.70242	1.69405	19.629	2.82935	0.0351757	0.0936904	candidate
	Q12335		C		1.71079	19.6374	2.70815	0.0431281	0.120727	candidate
PTC7	P38797	D	D	2.78571	2.78571	16.888	8.24773	0.000355743	0.00894522	hit
PWP2	P25635	A	A	2.55571	2.55571	17.1231	3.71175	0.0160425	0.135826	candidate
RCF1	Q03713	C	C	1.68957	1.68957	16.0996	3.97901	0.0109085	0.052967	candidate
RDL2	Q08742	A C	A	2.62984	2.57997	16.8247	9.12701	0.000403992	0.0546053	candidate
	Q08742		C		2.67971	16.8746	8.42074	0.000420855	0.0161463	hit
RFC2	P40348	C D	C	1.76849	1.60866	15.8434	4.41173	0.00722766	0.0424921	hit
	P40348		D		1.92832	16.0033	5.1613	0.00320901	0.0257633	hit
RFC3	P38629	D C	D	1.77702	1.62451	15.9956	5.27926	0.00290049	0.0245271	hit
	P38629		C		1.92953	16.1481	4.31944	0.00787322	0.0444305	hit
RHO5	P53879	C D	C	2.01048	2.01701	17.0032	4.80249	0.00509599	0.0338539	hit
	P53879		D		2.00396	16.9967	3.99939	0.00956717	0.0424331	hit
RIF1	P29539	A	A	1.96896	1.96896	17.2523	3.14774	0.0284917	0.178243	candidate
RMD9	P53140	C D	C	3.46703	3.30522	14.6967	4.36956	0.00751464	0.0432441	hit
	P53140		D		3.62883	14.8585	6.40083	0.0011975	0.0174853	hit
ROK1	P45818	C D	C	4.23738	4.22609	14.4318	8.53778	0.000394714	0.0161051	hit
	P45818		D		4.24868	14.4431	8.92518	0.000241683	0.00753567	hit
ROT2	P38138	C D	C	1.90427	1.82143	16.0021	2.96452	0.0320198	0.0994939	candidate
	P38138		D		1.98712	16.0849	3.603	0.0145188	0.0525814	candidate
RPL1B	P0CX44;P0CX43	C D	C	2.86817	2.85767	21.595	9.48638	0.000241225	0.0149366	hit
	P0CX44;P0CX43		D		2.87867	21.6055	9.15876	0.000212808	0.007326	hit
RPL22A	P05749	D	D	4.53156	4.53156	14.5845	11.3077	7.45337e-05	0.00553324	hit
RPL30	P14120	D	D	2.04734	2.04734	20.9955	5.29904	0.00285222	0.0245271	hit
RPT2	P40327	C	C	2.49328	2.49328	14.1803	2.65343	0.046018	0.124756	candidate
RQC2	Q12532	A	A	4.30622	4.30622	14.4718	15.5553	3.71495e-05	0.0264876	hit
RRF1	P38771	C D	C	5.15154	5.56129	15.0994	7.38611	0.000769792	0.016842	hit
	P38771		D		4.74178	14.6896	10.0971	0.000131255	0.00617549	hit
RSC9	Q03124	D	D	2.143	2.143	14.0796	3.67845	0.0133856	0.0503352	candidate
RTC1	Q08281	D C	D	2.2271	2.3857	16.7644	4.24332	0.00748911	0.0384172	hit
	Q08281		C		2.0685	16.6058	3.70622	0.0143427	0.0634358	candidate
RVS161	P25343	D	D	1.90793	1.90793	17.9198	6.27146	0.00131754	0.0180457	hit
SBE22	P38814	B	B	3.21302	3.21302	15.5426	12.8918	7.69273e-05	0.0194639	hit
SCO2	P38072	C	C	2.23482	2.23482	16.0241	6.67589	0.00121726	0.0211721	hit
SCS2	P40075	C D	C	2.4101	2.31493	22.7662	4.97713	0.00438706	0.0322806	hit
	P40075		D		2.50527	22.8614	5.64526	0.00214153	0.0224634	hit
SEA4	P38164	D C	D	2.26194	2.49539	18.9061	4.81431	0.00436331	0.0295756	hit
	P38164		C		2.02849	18.6726	4.06751	0.0100056	0.0506166	candidate
SEC12	P11655	C D	C	2.69207	2.51544	18.503	6.22892	0.00165915	0.0231209	hit
	P11655		D		2.86869	18.6797	8.30841	0.000343249	0.00877333	hit
SEC17	P32602	D C	D	1.76614	1.62413	17.9347	4.41109	0.00636003	0.0356665	hit
	P32602		C		1.90814	18.0767	4.42179	0.00716104	0.0424724	hit
SEC21	P32074	C D	C	2.3693	2.43619	18.7776	8.29836	0.000450428	0.0161463	hit
	P32074		D		2.30241	18.7108	7.37274	0.000612132	0.0122348	hit
SEC22	P22214	D	D	5.35596	5.35596	14.9967	14.3766	2.21526e-05	0.00424819	hit
SEC27	P41811	D C	D	3.37067	3.14699	17.7326	10.2342	0.000122734	0.00617549	hit
	P41811		C		3.59436	17.9563	8.25397	0.00046176	0.0161463	hit
SEC28	P40509	C	C	1.8373	1.8373	17.8679	6.25061	0.00163373	0.0231209	hit
SEC62	P21825	D C	D	2.36162	2.84966	20.8645	7.52184	0.000555946	0.0118729	hit
	P21825		C		1.87357	20.3765	5.62204	0.00260344	0.026233	hit
SEC63	P14906	D B C	D	2.10918	4.08524	24.2098	9.97729	0.000139286	0.00617549	hit
	P14906		B		2.0909	23.2126	6.45742	0.00168178	0.0739982	candidate
	P14906		C		2.78563	23.56	7.80527	0.0005977	0.016842	hit
SEC66	P33754	C D B	C	2.10918	2.67532	22.0556	7.2174	0.000855312	0.0176536	hit
	P33754		D		4.09344	22.7646	9.06305	0.000224118	0.007326	hit
	P33754		B		1.73826	21.587	4.49764	0.00747502	0.143268	candidate
SEC72	P39742	C D B	C	2.10918	3.9129	21.6809	7.40289	0.000761851	0.016842	hit
	P39742		D		5.06414	22.2565	9.91699	0.000143546	0.00617549	hit
	P39742		B		2.9972	21.223	6.96272	0.00121536	0.0636596	candidate
SED4	P25365	D	D	1.74849	1.74849	16.7626	2.99609	0.0288391	0.0821941	candidate
SEH1	P53011	D C	D	2.46582	2.52342	18.9311	4.82151	0.0043349	0.0295114	hit
	P53011		C		2.40822	18.8735	6.37004	0.00150171	0.0226983	hit
SEN1	Q00416	A	A	2.0987	2.0987	15.3429	3.1815	0.0274893	0.177957	candidate
SFK1	P35735	C	C	2.54213	2.54213	15.6608	2.09685	0.0910721	0.196899	candidate
SHE2	P36068	D	D	5.77417	5.77417	15.2058	12.0012	5.52576e-05	0.00453403	hit
SHR3	Q02774	B D C	B	2.10918	2.39397	19.8283	8.14132	0.000612398	0.0414204	hit
	Q02774		D		4.12627	20.6944	12.9065	3.82809e-05	0.00424819	hit
	Q02774		C		4.32898	20.7958	12.5483	6.39437e-05	0.0120715	hit
SHS1	Q07657	D	D	1.78011	1.78011	18.5998	3.00495	0.0285398	0.0816397	candidate
SLA1	P32790	C D	C	2.78929	2.74043	15.2358	5.56437	0.00272263	0.0268447	hit
	P32790		D		2.83816	15.2847	7.07897	0.000743662	0.013802	hit
SLA2	P33338	D	D	1.68635	1.68635	16.1084	5.26257	0.00294199	0.0245271	hit
SLH1	P53327	C	C	2.24329	2.24329	14.2645	2.20232	0.0797945	0.177985	candidate
SNL1	P40548	D	D	2.19231	2.19231	21.2754	6.2694	0.00131957	0.0180457	hit
SOP4	P39543	C B D	C	2.10918	5.15584	14.8966	7.40505	0.000760838	0.016842	hit
	P39543		B		5.53993	15.0887	22.7762	5.53744e-06	0.00823971	hit
	P39543		D		6.06675	15.3521	10.1838	0.000125787	0.00617549	hit
SPF1	P39986	D B C	D	2.10918	3.19659	22.1728	9.42054	0.00018516	0.00704059	hit
	P39986		B		1.63156	21.3903	6.71936	0.00141752	0.0659146	candidate
	P39986		C		2.15496	21.652	6.75281	0.00115608	0.0205703	hit
SPS19	P32573	D C B	D	2.10918	3.20076	16.7129	8.75897	0.00026507	0.007947	hit
	P32573		C		3.43375	16.8293	9.08028	0.000296141	0.0158078	hit
	P32573		B		1.79563	16.0103	5.99574	0.00230622	0.0879912	candidate
SPT16	P32558	D C	D	2.14733	2.0722	15.0091	5.5955	0.00222973	0.0226488	hit
	P32558		C		2.22245	15.0842	6.29548	0.00158258	0.0228957	hit
SRC1	Q03707	C	C	1.59572	1.59572	17.3277	3.40223	0.0197239	0.0751996	candidate
SRM1	P21827	C D	C	5.43168	5.52663	15.082	9.81281	0.000205733	0.0144761	hit
	P21827		D		5.33674	14.9871	14.6469	2.01511e-05	0.00424819	hit
SRO7	Q12038	D C	D	3.85996	4.35934	14.9973	12.5794	4.35835e-05	0.00424819	hit
	Q12038		C		3.36058	14.4979	7.47874	0.000727163	0.016842	hit
SRP101	P32916	C D	C	2.79474	2.73507	21.0784	6.65156	0.0012374	0.0212832	hit
	P32916		D		2.85441	21.1381	6.11084	0.00148676	0.0188444	hit
SRP102	P36057	C D	C	4.12642	3.95301	19.9528	5.32384	0.00329439	0.0288119	hit
	P36057		D		4.29983	20.1262	6.51716	0.00110038	0.0169399	hit
SRP21	P32342	A	A	2.01523	2.01523	17.1271	8.0127	0.000713827	0.0546053	candidate
SRP68	P38687	D	D	2.08099	2.08099	17.1455	4.9418	0.00389064	0.0284755	hit
SRP72	P38688	D B	D	3.35062	4.17202	15.8561	13.482	3.06939e-05	0.00424819	hit
	P38688		B		2.52922	15.0347	11.0083	0.000158108	0.0311746	hit
SSQ1	Q05931	C D	C	2.41436	2.35043	15.2398	5.95441	0.00202501	0.0241132	hit
	Q05931		D		2.47829	15.3038	5.9078	0.00173843	0.0202599	hit
SSS1	P35179	B D C	B	2.10918	1.76313	22.6983	4.10796	0.0106202	0.161254	candidate
	P35179		D		3.07723	23.3553	5.71279	0.00202826	0.0216233	hit
	P35179		C		1.98559	22.8095	4.16577	0.00910274	0.0484228	hit
STB6	P36085	B D C	B	2.10918	1.66275	16.5251	3.62656	0.0168942	0.186211	candidate
	P36085		D		2.29602	16.8417	5.29861	0.00285326	0.0245271	hit
	P36085		C		2.5955	16.9915	6.36591	0.00150607	0.0226983	hit
STE4	P18851	A	A	1.75096	1.75096	19.3248	3.17414	0.0277044	0.177957	candidate
STT3	P39007	D	D	1.6909	1.6909	19.3	5.50528	0.0024007	0.0229613	hit
STT4	P37297	D	D	1.65484	1.65484	17.2202	5.43873	0.00253662	0.0234815	hit
SUI1	P32911	D	D	2.05072	2.05072	17.4911	5.95235	0.00167919	0.0202599	hit
SVL3	Q03088	C	C	1.80571	1.80571	14.7576	5.93006	0.00206184	0.0241798	hit
SWI5	P08153	A	A	3.05647	3.05647	16.2362	2.87407	0.0383479	0.192549	candidate
SWP1	Q02795	D	D	2.8159	2.8159	19.2233	6.49082	0.00112154	0.0169755	hit
TAF12	Q03761	C D	C	2.31969	2.48804	15.9473	3.04251	0.0293061	0.0951067	candidate
	Q03761		D		2.15134	15.779	5.43455	0.00254546	0.0234815	hit
TAF5	P38129	B	B	1.81569	1.81569	14.4849	3.65729	0.0163837	0.184428	candidate
TCB2	P48231	C D	C	3.44164	3.03264	16.3902	6.49562	0.0013763	0.0221928	hit
	P48231		D		3.85065	16.7992	9.87609	0.000146523	0.00617549	hit
TDA5	Q06417	D C	D	5.72925	5.89456	16.3471	9.05125	0.00022556	0.007326	hit
	Q06417		C		5.56394	16.1818	7.36484	0.000779995	0.016842	hit
TED1	P40533	D	D	1.90729	1.90729	16.6454	3.62389	0.0141946	0.0521918	candidate
TIP20	P33891	D C	D	1.79437	1.79167	17.1797	4.92617	0.00394529	0.0284755	hit
	P33891		C		1.79707	17.1824	5.12067	0.00388975	0.030467	hit
TOM70	P07213	C	C	1.62215	1.62215	19.9057	5.25659	0.00347878	0.0290759	hit
TOR1	P35169	D C	D	2.69893	2.99569	15.2662	5.03894	0.00357011	0.0270184	hit
	P35169		C		2.40217	14.9695	2.7644	0.0403651	0.115928	candidate
TOR2	P32600	D C	D	1.7595	1.89476	16.3765	4.42861	0.0062539	0.0351979	hit
	P32600		C		1.62423	16.2412	4.02519	0.0104261	0.051855	candidate
TPI1	P00942	A	A	2.3962	2.3962	18.0128	9.64731	0.000316373	0.0546053	candidate
TRM1	P15565	C D	C	2.4962	2.38953	19.6035	5.62451	0.00259846	0.026233	hit
	P15565		D		2.60287	19.7102	3.62606	0.0141613	0.0521918	candidate
TRX2	P22803	D	D	4.7121	4.7121	14.6748	9.10158	0.000219481	0.007326	hit
TRX3	P25372	C D	C	2.7451	2.87419	18.8555	8.80129	0.000342617	0.0161051	hit
	P25372		D		2.61601	18.7264	6.67097	0.000985796	0.0165873	hit
TUF1	P02992	D C	D	2.28679	2.13796	19.7648	6.39313	0.00120428	0.0174853	hit
	P02992		C		2.43562	19.9136	8.07704	0.000510446	0.0161463	hit
TUS1	Q06412	A	A	1.75075	1.75075	19.4342	3.15561	0.0282544	0.178243	candidate
UBC6	P33296	C D	C	1.71231	1.66768	18.0663	5.0239	0.00421727	0.0315378	hit
	P33296		D		1.75695	18.1109	3.90411	0.0105528	0.0450321	hit
UBC7	Q02159	C B D	C	2.10918	3.02725	19.163	7.44422	0.000742713	0.016842	hit
	Q02159		B		1.76097	18.5298	5.25445	0.00399817	0.112881	candidate
	Q02159		D		2.62274	18.9607	5.90563	0.00174139	0.0202599	hit
UBP1	P25037	C D	C	2.36082	2.50118	18.5005	5.00421	0.00428777	0.0319109	hit
	P25037		D		2.22046	18.3602	4.65707	0.00504081	0.0326084	hit
UBP10	P53874	C	C	1.99186	1.99186	13.3147	3.05576	0.0288712	0.0946877	candidate
UBX7	P38349	C	C	1.66387	1.66387	17.3859	4.14647	0.00927239	0.0489886	hit
UFE1	P41834	B C D	B	2.10918	2.93638	15.2191	3.53084	0.0186063	0.194033	candidate
	P41834		C		3.76359	15.6327	3.39999	0.0197715	0.0751996	candidate
	P41834		D		3.59794	15.5499	3.8284	0.0114193	0.0469539	hit
URB1	P34241	B	B	2.8469	2.8469	15.3012	4.13956	0.0103138	0.159864	candidate
URB2	P47108	C	C	1.59674	1.59674	14.6028	2.94943	0.0325769	0.100657	candidate
UTP10	P42945	D	D	1.92859	1.92859	15.2983	5.96442	0.00166355	0.0202599	hit
UTP15	Q04305	D	D	2.15705	2.15705	16.3344	3.47802	0.0166435	0.0576603	candidate
UTP22	P53254	D C B	D	2.10918	2.09168	15.5171	4.10959	0.00855589	0.0399457	hit
	P53254		C		2.43667	15.6896	6.84603	0.00108677	0.0204097	hit
	P53254		B		1.61931	15.281	5.03431	0.00476208	0.126479	candidate
UTP8	P53276	C	C	1.68416	1.68416	15.2223	4.56548	0.00628389	0.0390621	hit
VAC14	Q06708	D C	D	2.47043	1.83649	13.237	4.00497	0.00951275	0.0424331	hit
	Q06708		C		3.10437	13.8709	6.40119	0.00146938	0.0226983	hit
VAC8	P39968	D C	D	2.45436	2.34576	21.7151	5.92813	0.00171111	0.0202599	hit
	P39968		C		2.56295	21.8237	6.83393	0.00109548	0.0204097	hit
VAM6	Q07468	C D	C	1.83482	1.71459	16.2293	3.45198	0.0187033	0.0735296	candidate
	Q07468		D		1.95505	16.3495	5.40199	0.0026155	0.0239428	hit
VHC1	P38329	C	C	1.697	1.697	16.1487	3.42405	0.0192687	0.0742764	candidate
VHS3	Q08438	C D	C	2.7586	2.85337	14.5773	4.12025	0.00950873	0.0492291	hit
	Q08438		D		2.66382	14.4825	5.34187	0.00275082	0.0244261	hit
VMA9	Q3E7B6	D B	D	3.06265	3.5877	18.9196	11.1197	8.10735e-05	0.00557207	hit
	Q3E7B6		B		2.53759	18.3946	7.57136	0.000843211	0.0545521	candidate
VPH2	P32341	D	D	1.87542	1.87542	17.2514	5.70627	0.00203888	0.0216233	hit
VPS15	P22219	D	D	1.97904	1.97904	13.3264	5.12824	0.00330223	0.0257633	hit
VPS16	Q03308	C D	C	2.25659	2.28537	15.171	6.56229	0.00131476	0.0218844	hit
	Q03308		D		2.2278	15.1422	3.76546	0.0122015	0.0481588	hit
VPS64	Q03944	B D	B	2.0001	2.25203	20.0548	5.5519	0.00318417	0.094761	candidate
	Q03944		D		1.74818	19.8029	4.71588	0.00477406	0.031404	hit
WBP1	P33767	D	D	2.29404	2.29404	20.9588	6.53557	0.00108587	0.0169399	hit
XRN1	P22147	C	C	1.7792	1.7792	15.868	3.86898	0.0121652	0.0565519	candidate
YBR096W	P38256	D C	D	2.57879	2.90942	17.2543	4.65108	0.00506892	0.0326148	hit
	P38256		C		2.24816	16.9237	6.34814	0.00152495	0.0226983	hit
YCP4	P25349	C D	C	1.82932	1.64608	18.8765	2.99078	0.0310759	0.0981745	candidate
	P25349		D		2.01257	19.0597	4.20135	0.00780657	0.0384408	hit
YDJ1	P25491	C D	C	1.98571	2.01634	22.5747	5.95699	0.00202114	0.0241132	hit
	P25491		D		1.95509	22.5441	5.13108	0.00329411	0.0257633	hit
YDL121C	Q07541	D	D	2.29022	2.29022	17.7621	4.87822	0.00411851	0.0286499	hit
YDR056C	Q12025	D B	D	3.53482	4.24802	15.8549	5.10234	0.00337743	0.025938	hit
	Q12025		B		2.82162	15.1417	3.53908	0.0184512	0.194033	candidate
YDR061W	Q12298	C D	C	3.12784	2.89185	15.7497	5.38804	0.00312901	0.0281266	hit
	Q12298		D		3.36383	15.9857	9.65778	0.000163708	0.00638053	hit
YET3	Q07451	D	D	1.75632	1.75632	18.9407	4.1684	0.00806658	0.0384822	hit
YGR054W	P53235	D C	D	3.92272	4.01907	14.3283	6.19983	0.00139006	0.018211	hit
	P53235		C		3.82636	14.2319	10.6794	0.000137906	0.0120715	hit
YGR125W	P53273	C D	C	3.21473	3.51773	15.5366	4.37632	0.0074678	0.0431614	hit
	P53273		D		2.91174	15.2336	3.6313	0.0140815	0.0520213	candidate
YGR250C	P53316	C D	C	2.06249	2.10882	14.1213	3.30334	0.0219469	0.080127	candidate
	P53316		D		2.01616	14.075	2.97592	0.0295339	0.0832611	candidate
YHR045W	P38775	D C	D	2.28656	2.47345	17.8485	6.31334	0.0012772	0.0179384	hit
	P38775		C		2.09968	17.6616	4.15497	0.00919725	0.048758	hit
YHR131C	P38835	A	A	2.33449	2.33449	18.7087	3.30762	0.0240864	0.165929	candidate
YJR111C	P47148	B	B	2.1495	2.1495	13.3935	3.38995	0.0215031	0.199099	candidate
YJU3	P28321	C	C	1.95202	1.95202	16.0681	4.22559	0.0085994	0.0473732	hit
YKL063C	P35725	D	D	5.52425	5.52425	15.0808	15.786	1.37591e-05	0.00424819	hit
YKL077W	P36081	D C	D	3.38221	4.1554	19.1082	12.5785	4.35991e-05	0.00424819	hit
	P36081		C		2.60902	18.335	5.28674	0.00339466	0.0288935	hit
YKR018C	P36114	B	B	1.75836	1.75836	15.9099	4.51826	0.00734163	0.143268	candidate
YKR070W	P36151	D	D	6.21951	6.21951	15.4285	18.261	6.53376e-06	0.00424819	hit
YMR134W	P40207	C D	C	2.7446	2.73245	16.771	6.19845	0.00169565	0.0231209	hit
	P40207		D		2.75675	16.7831	4.56639	0.00548652	0.0336867	hit
YMR265C	Q03508	B	B	2.98561	2.98561	18.1604	4.64189	0.00659814	0.138126	candidate
YMR295C	Q03559	A D C	A	2.10918	2.22553	19.118	4.26586	0.00956757	0.115622	candidate
	Q03559		D		2.93593	19.4732	3.88207	0.0107971	0.0454935	hit
	Q03559		C		2.12401	19.0673	3.89175	0.0118919	0.055448	candidate
YMR31	P19955	A B D C	A	2.9276	1.85917	17.8029	3.38414	0.0222583	0.156528	candidate
	P19955		B		2.24012	17.9933	4.35745	0.00846119	0.152996	candidate
	P19955		D		3.65201	18.6993	10.3696	0.000114952	0.00617549	hit
	P19955		C		3.61509	18.6808	6.94922	0.0010157	0.0196371	hit
YMR310C	Q04867	D C	D	1.84809	1.8388	17.8958	5.35065	0.00273055	0.0244261	hit
	Q04867		C		1.85738	17.9051	6.31511	0.0015608	0.0228957	hit
YNL181W	P53878	D C	D	2.33121	2.53348	17.5057	4.19403	0.00786347	0.0384408	hit
	P53878		C		2.12895	17.3035	2.52166	0.0538929	0.13744	candidate
YNR021W	P53723	D	D	1.8441	1.8441	21.1426	5.33898	0.00275754	0.0244261	hit
YPP1	P46951	D B C	D	2.10918	2.59574	16.1466	6.1132	0.0014841	0.0188444	hit
	P46951		B		1.648	15.6728	5.2473	0.00402062	0.112881	candidate
	P46951		C		2.30745	16.0025	7.09414	0.000924981	0.0187606	hit
YPR010C-A	A5Z2X5	A	A	2.0442	2.0442	20.8762	6.63001	0.00160889	0.0791129	candidate
YPR063C	Q12160	C D	C	2.09698	1.87111	19.4471	3.38959	0.0199934	0.0758573	candidate
	Q12160		D		2.32286	19.673	3.99213	0.00963848	0.0424331	hit
YPR097W	Q06839	C A	C	1.7931	1.60756	14.5061	4.02523	0.0104257	0.051855	candidate
	Q06839		A		1.97864	14.6916	3.16015	0.0281184	0.178243	candidate
YPR114W	Q06107	A	A	1.59331	1.59331	19.0127	3.65912	0.0168899	0.135826	candidate
YPR174C	Q06616	D C	D	2.44629	2.13811	17.381	3.22552	0.0220977	0.0693164	candidate
	Q06616		C		2.75448	17.6892	4.85443	0.004872	0.0337372	hit
YPT1	P01123	C D	C	2.39455	2.61261	18.3369	4.31949	0.00787286	0.0444305	hit
	P01123		D		2.17649	18.1188	4.06916	0.00891199	0.0411059	hit

## Sheet: (D) SMPH_Sec61S353c
Gene Name	Protein IDs	logFC	AveExpr	t	Sample	pValue	FDR	annotation
AYR1	P40471	6.4141	16.5702	10.6024	SMPH_Sec61_S353c	0.000102894	0.00617549	hit
EMC4	P53073	6.38456	18.5654	20.2892	SMPH_Sec61_S353c	3.80612e-06	0.00424819	hit
YKR070W	P36151	6.21951	15.4285	18.261	SMPH_Sec61_S353c	6.53376e-06	0.00424819	hit
FMP46	P36141	6.11054	15.374	13.1457	SMPH_Sec61_S353c	3.48842e-05	0.00424819	hit
SOP4	P39543	6.06675	15.3521	10.1838	SMPH_Sec61_S353c	0.000125787	0.00617549	hit
HEM14	P40012	5.90284	15.6656	14.3796	SMPH_Sec61_S353c	2.21292e-05	0.00424819	hit
TDA5	Q06417	5.89456	16.3471	9.05125	SMPH_Sec61_S353c	0.00022556	0.007326	hit
SHE2	P36068	5.77417	15.2058	12.0012	SMPH_Sec61_S353c	5.52576e-05	0.00453403	hit
YKL063C	P35725	5.52425	15.0808	15.786	SMPH_Sec61_S353c	1.37591e-05	0.00424819	hit
EMC2	P47133	5.45633	18.6267	13.8332	SMPH_Sec61_S353c	2.69407e-05	0.00424819	hit
PEX3	P28795	5.41035	17.0221	14.037	SMPH_Sec61_S353c	2.50137e-05	0.00424819	hit
SEC22	P22214	5.35596	14.9967	14.3766	SMPH_Sec61_S353c	2.21526e-05	0.00424819	hit
MSC6	Q08818	5.34745	16.2885	7.49049	SMPH_Sec61_S353c	0.000567236	0.0118729	hit
SRM1	P21827	5.33674	14.9871	14.6469	SMPH_Sec61_S353c	2.01511e-05	0.00424819	hit
CKA2	P19454	5.31229	14.9749	6.89175	SMPH_Sec61_S353c	0.000844888	0.0154962	hit
GOS1	P38736	5.23135	15.0209	8.55227	SMPH_Sec61_S353c	0.000297993	0.00800985	hit
ELO1	P39540	5.16814	16.7459	7.73994	SMPH_Sec61_S353c	0.000484316	0.0107865	hit
CKB1	P43639	5.11123	14.8743	8.11112	SMPH_Sec61_S353c	0.000385887	0.00939997	hit
SEC72	P39742	5.06414	22.2565	9.91699	SMPH_Sec61_S353c	0.000143546	0.00617549	hit
EMC1	P25574	4.95462	19.5661	12.7988	SMPH_Sec61_S353c	3.99374e-05	0.00424819	hit
EHT1	P38295	4.89271	15.8972	5.91714	SMPH_Sec61_S353c	0.00172582	0.0202599	hit
MLC1	P53141	4.83467	14.7361	13.8155	SMPH_Sec61_S353c	2.71168e-05	0.00424819	hit
NOT3	P06102	4.82508	14.9167	10.9196	SMPH_Sec61_S353c	8.87926e-05	0.00576782	hit
ASM4	Q05166	4.82463	14.731	9.87553	SMPH_Sec61_S353c	0.000146564	0.00617549	hit
NUP116	Q02630	4.78216	14.7098	8.62244	SMPH_Sec61_S353c	0.000286301	0.00800985	hit
RRF1	P38771	4.74178	14.6896	10.0971	SMPH_Sec61_S353c	0.000131255	0.00617549	hit
TRX2	P22803	4.7121	14.6748	9.10158	SMPH_Sec61_S353c	0.000219481	0.007326	hit
CSG2	P35206	4.63574	14.6366	6.16396	SMPH_Sec61_S353c	0.00142812	0.0185537	hit
MRPL19	P53875	4.58443	15.0795	7.90356	SMPH_Sec61_S353c	0.000437662	0.0103246	hit
RPL22A	P05749	4.53156	14.5845	11.3077	SMPH_Sec61_S353c	7.45337e-05	0.00553324	hit
SRO7	Q12038	4.35934	14.9973	12.5794	SMPH_Sec61_S353c	4.35835e-05	0.00424819	hit
SRP102	P36057	4.29983	20.1262	6.51716	SMPH_Sec61_S353c	0.00110038	0.0169399	hit
ROK1	P45818	4.24868	14.4431	8.92518	SMPH_Sec61_S353c	0.000241683	0.00753567	hit
YDR056C	Q12025	4.24802	15.8549	5.10234	SMPH_Sec61_S353c	0.00337743	0.025938	hit
AAT1	Q01802	4.2413	15.848	5.28314	SMPH_Sec61_S353c	0.00289096	0.0245271	hit
IFA38	P38286	4.22289	18.5205	12.0487	SMPH_Sec61_S353c	5.41686e-05	0.00453403	hit
ALG12	P53730	4.20228	16.841	6.86235	SMPH_Sec61_S353c	0.000862218	0.0155239	hit
SRP72	P38688	4.17202	15.8561	13.482	SMPH_Sec61_S353c	3.06939e-05	0.00424819	hit
YKL077W	P36081	4.1554	19.1082	12.5785	SMPH_Sec61_S353c	4.35991e-05	0.00424819	hit
SHR3	Q02774	4.12627	20.6944	12.9065	SMPH_Sec61_S353c	3.82809e-05	0.00424819	hit
GLE2	P40066	4.11259	15.202	5.2697	SMPH_Sec61_S353c	0.00292418	0.0245271	hit
SEC66	P33754	4.09344	22.7646	9.06305	SMPH_Sec61_S353c	0.000224118	0.007326	hit
SEC63	P14906	4.08524	24.2098	9.97729	SMPH_Sec61_S353c	0.000139286	0.00617549	hit
PKP1	P40530	4.03299	14.3352	12.7801	SMPH_Sec61_S353c	4.02327e-05	0.00424819	hit
YGR054W	P53235	4.01907	14.3283	6.19983	SMPH_Sec61_S353c	0.00139006	0.018211	hit
MRPS17	Q03246	4.01823	15.7192	2.51672	SMPH_Sec61_S353c	0.0516103	0.120811	candidate
GPI13	Q07830	3.96339	14.4769	5.50942	SMPH_Sec61_S353c	0.00239252	0.0229613	hit
MTF1	P14908	3.9455	14.7624	4.87985	SMPH_Sec61_S353c	0.00411249	0.0286499	hit
ALG13	P53178	3.89016	14.2638	10.1723	SMPH_Sec61_S353c	0.000126499	0.00617549	hit
NHP10	Q03435	3.86458	14.251	10.5531	SMPH_Sec61_S353c	0.000105317	0.00617549	hit
TCB2	P48231	3.85065	16.7992	9.87609	SMPH_Sec61_S353c	0.000146523	0.00617549	hit
OST3	P48439	3.80379	18.4034	12.2473	SMPH_Sec61_S353c	4.98842e-05	0.00453403	hit
MEX67	Q99257	3.76218	14.1998	8.61166	SMPH_Sec61_S353c	0.000288062	0.00800985	hit
NUP170	P38181	3.76097	15.187	9.79279	SMPH_Sec61_S353c	0.000152815	0.00626944	hit
DJP1	P40564	3.74937	14.1934	5.94575	SMPH_Sec61_S353c	0.00168782	0.0202599	hit
MEF1	P25039	3.742	14.1897	9.94892	SMPH_Sec61_S353c	0.000141271	0.00617549	hit
NET1	P47035	3.74046	15.5047	6.8409	SMPH_Sec61_S353c	0.000875124	0.0155239	hit
CIT3	P43635	3.71117	17.0786	5.54399	SMPH_Sec61_S353c	0.00232552	0.0227783	hit
YMR31	P19955	3.65201	18.6993	10.3696	SMPH_Sec61_S353c	0.000114952	0.00617549	hit
RMD9	P53140	3.62883	14.8585	6.40083	SMPH_Sec61_S353c	0.0011975	0.0174853	hit
UFE1	P41834	3.59794	15.5499	3.8284	SMPH_Sec61_S353c	0.0114193	0.0469539	hit
MAS2	P11914	3.59088	18.3231	8.56083	SMPH_Sec61_S353c	0.000296537	0.00800985	hit
VMA9	Q3E7B6	3.5877	18.9196	11.1197	SMPH_Sec61_S353c	8.10735e-05	0.00557207	hit
EMC5	P40540	3.56005	20.1018	11.4847	SMPH_Sec61_S353c	6.89422e-05	0.00537405	hit
PDH1	Q12428	3.49142	18.6886	11.089	SMPH_Sec61_S353c	8.22051e-05	0.00557207	hit
DGA1	Q08650	3.46652	17.4676	8.95634	SMPH_Sec61_S353c	0.000237575	0.00753567	hit
GCV1	P48015	3.46238	14.779	8.62585	SMPH_Sec61_S353c	0.000285747	0.00800985	hit
HRP1	Q99383	3.43641	15.1923	4.49334	SMPH_Sec61_S353c	0.00587896	0.0344958	hit
GTT3	P39996	3.39691	17.9754	10.2046	SMPH_Sec61_S353c	0.00012452	0.00617549	hit
MAP1	Q01662	3.36396	15.7439	3.76523	SMPH_Sec61_S353c	0.0122045	0.0481588	hit
YDR061W	Q12298	3.36383	15.9857	9.65778	SMPH_Sec61_S353c	0.000163708	0.00638053	hit
LEU9	Q12166	3.31866	14.0157	5.61833	SMPH_Sec61_S353c	0.00218875	0.0226195	hit
HOC1	P47124	3.30266	14.884	4.90446	SMPH_Sec61_S353c	0.00402267	0.0285061	hit
GUP1	P53154	3.30106	17.9877	9.1523	SMPH_Sec61_S353c	0.00021355	0.007326	hit
ADE3	P07245	3.2613	15.626	8.80006	SMPH_Sec61_S353c	0.000259049	0.00791876	hit
SPS19	P32573	3.20076	16.7129	8.75897	SMPH_Sec61_S353c	0.00026507	0.007947	hit
SPF1	P39986	3.19659	22.1728	9.42054	SMPH_Sec61_S353c	0.00018516	0.00704059	hit
PET112	P33893	3.191	13.9142	4.44447	SMPH_Sec61_S353c	0.00615952	0.0350109	hit
INP54	Q08227	3.17007	16.6307	9.66737	SMPH_Sec61_S353c	0.000162905	0.00638053	hit
SEC27	P41811	3.14699	17.7326	10.2342	SMPH_Sec61_S353c	0.000122734	0.00617549	hit
LNP1	P38878	3.10976	17.1854	6.7543	SMPH_Sec61_S353c	0.000929591	0.0161026	hit
SSS1	P35179	3.07723	23.3553	5.71279	SMPH_Sec61_S353c	0.00202826	0.0216233	hit
PEF1	P53238	3.06001	14.787	5.47141	SMPH_Sec61_S353c	0.00246878	0.0233262	hit
CAJ1	P39101	3.04739	15.3357	4.3464	SMPH_Sec61_S353c	0.00677047	0.0365332	hit
NFU1	P32860	3.03864	16.3819	9.27243	SMPH_Sec61_S353c	0.000200241	0.0072599	hit
NUP85	P46673	3.0272	14.618	4.01586	SMPH_Sec61_S353c	0.00940762	0.0424101	hit
FAR10	Q06001	3.01919	19.369	8.72146	SMPH_Sec61_S353c	0.000270712	0.00796303	hit
EHD3	P28817	3.01275	13.8251	5.64215	SMPH_Sec61_S353c	0.00214692	0.0224634	hit
TOR1	P35169	2.99569	15.2662	5.03894	SMPH_Sec61_S353c	0.00357011	0.0270184	hit
YMR295C	Q03559	2.93593	19.4732	3.88207	SMPH_Sec61_S353c	0.0107971	0.0454935	hit
OSM1	P21375	2.91901	17.884	4.29852	SMPH_Sec61_S353c	0.00709396	0.0369996	hit
YGR125W	P53273	2.91174	15.2336	3.6313	SMPH_Sec61_S353c	0.0140815	0.0520213	candidate
YBR096W	P38256	2.90942	17.2543	4.65108	SMPH_Sec61_S353c	0.00506892	0.0326148	hit
RPL1B	P0CX44;P0CX43	2.87867	21.6055	9.15876	SMPH_Sec61_S353c	0.000212808	0.007326	hit
SEC12	P11655	2.86869	18.6797	8.30841	SMPH_Sec61_S353c	0.000343249	0.00877333	hit
SRP101	P32916	2.85441	21.1381	6.11084	SMPH_Sec61_S353c	0.00148676	0.0188444	hit
SEC62	P21825	2.84966	20.8645	7.52184	SMPH_Sec61_S353c	0.000555946	0.0118729	hit
SLA1	P32790	2.83816	15.2847	7.07897	SMPH_Sec61_S353c	0.000743662	0.013802	hit
ILV3	P39522	2.83623	19.8585	9.33	SMPH_Sec61_S353c	0.000194213	0.00720899	hit
CRP1	P38845	2.81798	14.661	5.12746	SMPH_Sec61_S353c	0.00330445	0.0257633	hit
SWP1	Q02795	2.8159	19.2233	6.49082	SMPH_Sec61_S353c	0.00112154	0.0169755	hit
NAM2	P11325	2.81194	14.6864	5.86275	SMPH_Sec61_S353c	0.00180084	0.0204143	hit
PHO88	P38264	2.80485	21.7855	5.05328	SMPH_Sec61_S353c	0.00352546	0.0268107	hit
PTC7	P38797	2.78571	16.888	8.24773	SMPH_Sec61_S353c	0.000355743	0.00894522	hit
FAR3	P46671	2.76577	19.2515	3.87232	SMPH_Sec61_S353c	0.0109072	0.0458337	hit
YMR134W	P40207	2.75675	16.7831	4.56639	SMPH_Sec61_S353c	0.00548652	0.0336867	hit
DDI1	P40087	2.70309	15.1735	6.8346	SMPH_Sec61_S353c	0.000878953	0.0155239	hit
APL2	P36000	2.69122	13.6601	4.67505	SMPH_Sec61_S353c	0.00495744	0.0322065	hit
MAE1	P36013	2.67408	18.5976	7.30656	SMPH_Sec61_S353c	0.000639198	0.0124564	hit
GTT1	P40582	2.66467	15.5804	2.43223	SMPH_Sec61_S353c	0.0573745	0.129513	candidate
VHS3	Q08438	2.66382	14.4825	5.34187	SMPH_Sec61_S353c	0.00275082	0.0244261	hit
UBC7	Q02159	2.62274	18.9607	5.90563	SMPH_Sec61_S353c	0.00174139	0.0202599	hit
TRX3	P25372	2.61601	18.7264	6.67097	SMPH_Sec61_S353c	0.000985796	0.0165873	hit
FIS1	P40515	2.61585	17.3042	5.93667	SMPH_Sec61_S353c	0.00169977	0.0202599	hit
GIP4	P39732	2.6057	16.8524	7.57005	SMPH_Sec61_S353c	0.00053909	0.0116923	hit
LYS1	P38998	2.60553	20.3875	5.13159	SMPH_Sec61_S353c	0.00329265	0.0257633	hit
TRM1	P15565	2.60287	19.7102	3.62606	SMPH_Sec61_S353c	0.0141613	0.0521918	candidate
OSW7	P43611	2.602	16.1567	2.82254	SMPH_Sec61_S353c	0.0354655	0.094192	candidate
YPP1	P46951	2.59574	16.1466	6.1132	SMPH_Sec61_S353c	0.0014841	0.0188444	hit
CIR1	P42940	2.58884	16.4747	6.56209	SMPH_Sec61_S353c	0.00106537	0.0169399	hit
IDP1	P21954	2.58884	21.8782	7.56743	SMPH_Sec61_S353c	0.000539992	0.0116923	hit
ASI3	P53983	2.54883	16.828	6.60807	SMPH_Sec61_S353c	0.00103088	0.0167411	hit
AIM10	P39965	2.54256	16.5151	4.54944	SMPH_Sec61_S353c	0.00557483	0.0336867	hit
YNL181W	P53878	2.53348	17.5057	4.19403	SMPH_Sec61_S353c	0.00786347	0.0384408	hit
SEH1	P53011	2.52342	18.9311	4.82151	SMPH_Sec61_S353c	0.0043349	0.0295114	hit
MSC7	P38694	2.52062	20.2247	7.73993	SMPH_Sec61_S353c	0.000484319	0.0107865	hit
MRPL11	P36521	2.51884	16.8707	2.89299	SMPH_Sec61_S353c	0.0325914	0.089297	candidate
ARG5,6	Q01217	2.51395	18.4468	8.30826	SMPH_Sec61_S353c	0.00034328	0.00877333	hit
NUS1	Q12063	2.50884	14.2437	4.64601	SMPH_Sec61_S353c	0.00509284	0.0326148	hit
SCS2	P40075	2.50527	22.8614	5.64526	SMPH_Sec61_S353c	0.00214153	0.0224634	hit
SEA4	P38164	2.49539	18.9061	4.81431	SMPH_Sec61_S353c	0.00436331	0.0295756	hit
SSQ1	Q05931	2.47829	15.3038	5.9078	SMPH_Sec61_S353c	0.00173843	0.0202599	hit
YHR045W	P38775	2.47345	17.8485	6.31334	SMPH_Sec61_S353c	0.0012772	0.0179384	hit
GDA1	P32621	2.46923	17.1011	7.79431	SMPH_Sec61_S353c	0.000468189	0.0107339	hit
ALG11	P53954	2.46398	19.384	4.67549	SMPH_Sec61_S353c	0.00495544	0.0322065	hit
MRX10	Q05648	2.41709	13.5273	4.57152	SMPH_Sec61_S353c	0.00546016	0.0336867	hit
PEP3	P27801	2.41037	15.2012	7.4389	SMPH_Sec61_S353c	0.000586412	0.0118729	hit
MAS1	P10507	2.40528	18.1632	7.95499	SMPH_Sec61_S353c	0.000424107	0.0101721	hit
PEX30	Q06169	2.39557	14.8097	3.43782	SMPH_Sec61_S353c	0.0174001	0.0596191	candidate
RTC1	Q08281	2.3857	16.7644	4.24332	SMPH_Sec61_S353c	0.00748911	0.0384172	hit
NSP1	P14907	2.37482	17.8601	5.26779	SMPH_Sec61_S353c	0.00292893	0.0245271	hit
VAC8	P39968	2.34576	21.7151	5.92813	SMPH_Sec61_S353c	0.00171111	0.0202599	hit
MRPL1	Q04599	2.33812	17.7981	5.59135	SMPH_Sec61_S353c	0.00223728	0.0226488	hit
YPR063C	Q12160	2.32286	19.673	3.99213	SMPH_Sec61_S353c	0.00963848	0.0424331	hit
SEC21	P32074	2.30241	18.7108	7.37274	SMPH_Sec61_S353c	0.000612132	0.0122348	hit
STB6	P36085	2.29602	16.8417	5.29861	SMPH_Sec61_S353c	0.00285326	0.0245271	hit
WBP1	P33767	2.29404	20.9588	6.53557	SMPH_Sec61_S353c	0.00108587	0.0169399	hit
NCP1	P16603	2.29161	20.3987	7.08096	SMPH_Sec61_S353c	0.000742666	0.013802	hit
YDL121C	Q07541	2.29022	17.7621	4.87822	SMPH_Sec61_S353c	0.00411851	0.0286499	hit
BFR1	P38934	2.2493	18.5994	3.4894	SMPH_Sec61_S353c	0.0164362	0.0570691	candidate
VPS16	Q03308	2.2278	15.1422	3.76546	SMPH_Sec61_S353c	0.0122015	0.0481588	hit
UBP1	P25037	2.22046	18.3602	4.65707	SMPH_Sec61_S353c	0.00504081	0.0326084	hit
NUP49	Q02199	2.19396	17.1349	5.9129	SMPH_Sec61_S353c	0.00173153	0.0202599	hit
SNL1	P40548	2.19231	21.2754	6.2694	SMPH_Sec61_S353c	0.00131957	0.0180457	hit
LAM5	P43560	2.19161	17.1485	5.54005	SMPH_Sec61_S353c	0.00233306	0.0227783	hit
ERG1	P32476	2.18554	20.1921	5.60902	SMPH_Sec61_S353c	0.00220536	0.0226195	hit
YPT1	P01123	2.17649	18.1188	4.06916	SMPH_Sec61_S353c	0.00891199	0.0411059	hit
DID2	P69771	2.15801	17.6739	6.52129	SMPH_Sec61_S353c	0.00109711	0.0169399	hit
UTP15	Q04305	2.15705	16.3344	3.47802	SMPH_Sec61_S353c	0.0166435	0.0576603	candidate
PAM1	P37304	2.15483	13.875	5.79641	SMPH_Sec61_S353c	0.00189756	0.0209809	hit
TAF12	Q03761	2.15134	15.779	5.43455	SMPH_Sec61_S353c	0.00254546	0.0234815	hit
HEH2	Q03281	2.14662	17.382	3.12498	SMPH_Sec61_S353c	0.0248072	0.0747684	candidate
RSC9	Q03124	2.143	14.0796	3.67845	SMPH_Sec61_S353c	0.0133856	0.0503352	candidate
YPR174C	Q06616	2.13811	17.381	3.22552	SMPH_Sec61_S353c	0.0220977	0.0693164	candidate
TUF1	P02992	2.13796	19.7648	6.39313	SMPH_Sec61_S353c	0.00120428	0.0174853	hit
FAR11	P53917	2.13765	16.6361	5.17143	SMPH_Sec61_S353c	0.00318107	0.0257085	hit
CRN1	Q06440	2.13275	19.0204	5.82388	SMPH_Sec61_S353c	0.00185679	0.0206766	hit
CDC11	P32458	2.12954	19.3479	4.01075	SMPH_Sec61_S353c	0.00945679	0.0424101	hit
MSC1	Q03104	2.11757	19.3369	6.12016	SMPH_Sec61_S353c	0.00147627	0.0188444	hit
AIM39	Q08223	2.11409	17.612	5.83331	SMPH_Sec61_S353c	0.00184304	0.0206712	hit
CDC14	Q00684	2.11083	16.2003	3.35848	SMPH_Sec61_S353c	0.0190099	0.0626771	candidate
DSL1	P53847	2.10223	16.1433	5.50534	SMPH_Sec61_S353c	0.00240057	0.0229613	hit
UTP22	P53254	2.09168	15.5171	4.10959	SMPH_Sec61_S353c	0.00855589	0.0399457	hit
LPD1	P09624	2.0849	22.0963	6.34703	SMPH_Sec61_S353c	0.0012458	0.0176563	hit
SRP68	P38687	2.08099	17.1455	4.9418	SMPH_Sec61_S353c	0.00389064	0.0284755	hit
SPT16	P32558	2.0722	15.0091	5.5955	SMPH_Sec61_S353c	0.00222973	0.0226488	hit
HFA1	P32874	2.07018	13.3441	4.91292	SMPH_Sec61_S353c	0.00399228	0.0285016	hit
EFR3	Q03653	2.06874	17.6458	4.87914	SMPH_Sec61_S353c	0.00411513	0.0286499	hit
MRS1	P07266	2.05887	16.7856	6.28517	SMPH_Sec61_S353c	0.00130417	0.0180457	hit
SUI1	P32911	2.05072	17.4911	5.95235	SMPH_Sec61_S353c	0.00167919	0.0202599	hit
RPL30	P14120	2.04734	20.9955	5.29904	SMPH_Sec61_S353c	0.00285222	0.0245271	hit
GRX5	Q02784	2.04537	17.4718	6.22513	SMPH_Sec61_S353c	0.00136392	0.0181475	hit
CBP3	P21560	2.04268	17.0729	6.36238	SMPH_Sec61_S353c	0.00123179	0.017618	hit
GET3	Q12154	2.03345	18.7407	6.68541	SMPH_Sec61_S353c	0.000975779	0.0165873	hit
GND1	P38720	2.02476	14.8996	2.45045	SMPH_Sec61_S353c	0.0560753	0.128372	candidate
NOP2	P40991	2.01861	16.8043	3.28679	SMPH_Sec61_S353c	0.0206096	0.066112	candidate
NUP133	P36161	2.01631	13.5711	6.00939	SMPH_Sec61_S353c	0.00160675	0.020201	hit
YGR250C	P53316	2.01616	14.075	2.97592	SMPH_Sec61_S353c	0.0295339	0.0832611	candidate
ANR2	P36090	2.01489	18.4655	3.84005	SMPH_Sec61_S353c	0.0112808	0.0465257	hit
YCP4	P25349	2.01257	19.0597	4.20135	SMPH_Sec61_S353c	0.00780657	0.0384408	hit
CDC3	P32457	2.00883	21.1923	3.44631	SMPH_Sec61_S353c	0.017237	0.0591904	candidate
RHO5	P53879	2.00396	16.9967	3.99939	SMPH_Sec61_S353c	0.00956717	0.0424331	hit
NOP4	P37838	1.99888	16.1018	5.11856	SMPH_Sec61_S353c	0.00333009	0.0258289	hit
CDC10	P25342	1.99303	20.9708	4.23308	SMPH_Sec61_S353c	0.00756515	0.0384172	hit
ROT2	P38138	1.98712	16.0849	3.603	SMPH_Sec61_S353c	0.0145188	0.0525814	candidate
VPS15	P22219	1.97904	13.3264	5.12824	SMPH_Sec61_S353c	0.00330223	0.0257633	hit
YDJ1	P25491	1.95509	22.5441	5.13108	SMPH_Sec61_S353c	0.00329411	0.0257633	hit
VAM6	Q07468	1.95505	16.3495	5.40199	SMPH_Sec61_S353c	0.0026155	0.0239428	hit
CUE1	P38428	1.94853	18.056	5.30992	SMPH_Sec61_S353c	0.00282606	0.0245271	hit
MMF1	P40185	1.94432	18.4697	3.38958	SMPH_Sec61_S353c	0.0183596	0.0612903	candidate
UTP10	P42945	1.92859	15.2983	5.96442	SMPH_Sec61_S353c	0.00166355	0.0202599	hit
RFC2	P40348	1.92832	16.0033	5.1613	SMPH_Sec61_S353c	0.00320901	0.0257633	hit
IOC2	Q12072	1.92234	13.8863	2.63821	SMPH_Sec61_S353c	0.0443945	0.107805	candidate
ISW1	P38144	1.91171	13.8091	5.56756	SMPH_Sec61_S353c	0.00228111	0.0227783	hit
GPI17	Q04080	1.90846	18.1318	3.67803	SMPH_Sec61_S353c	0.0133916	0.0503352	candidate
RVS161	P25343	1.90793	17.9198	6.27146	SMPH_Sec61_S353c	0.00131754	0.0180457	hit
TED1	P40533	1.90729	16.6454	3.62389	SMPH_Sec61_S353c	0.0141946	0.0521918	candidate
LEM3	P42838	1.90684	17.7073	4.53443	SMPH_Sec61_S353c	0.00565439	0.0339046	hit
NOC2	P39744	1.90449	16.3711	4.7407	SMPH_Sec61_S353c	0.00466642	0.031223	hit
TOR2	P32600	1.89476	16.3765	4.42861	SMPH_Sec61_S353c	0.0062539	0.0351979	hit
VPH2	P32341	1.87542	17.2514	5.70627	SMPH_Sec61_S353c	0.00203888	0.0216233	hit
CBS2	P14905;P54860	1.87524	17.4316	3.59759	SMPH_Sec61_S353c	0.0146041	0.0525814	candidate
NVJ1	P38881	1.85069	17.7084	4.33147	SMPH_Sec61_S353c	0.00686951	0.0365332	hit
GPA1	P08539	1.85046	16.1948	5.78606	SMPH_Sec61_S353c	0.00191319	0.0210047	hit
CST26	P38226	1.84826	17.2292	3.45494	SMPH_Sec61_S353c	0.0170732	0.0588873	candidate
KGD1	P20967	1.84719	22.1158	5.89545	SMPH_Sec61_S353c	0.00175528	0.0202703	hit
PRX1	P34227	1.84612	20.0467	4.17003	SMPH_Sec61_S353c	0.00805347	0.0384822	hit
YNR021W	P53723	1.8441	21.1426	5.33898	SMPH_Sec61_S353c	0.00275754	0.0244261	hit
FUN12	P39730	1.84274	15.703	2.83525	SMPH_Sec61_S353c	0.034927	0.0933983	candidate
HAS1	Q03532	1.84128	17.9696	5.55536	SMPH_Sec61_S353c	0.00230398	0.0227783	hit
YMR310C	Q04867	1.8388	17.8958	5.35065	SMPH_Sec61_S353c	0.00273055	0.0244261	hit
VAC14	Q06708	1.83649	13.237	4.00497	SMPH_Sec61_S353c	0.00951275	0.0424331	hit
GEP3	Q08622	1.82482	15.8828	5.17086	SMPH_Sec61_S353c	0.00318264	0.0257085	hit
MSP1	P28737	1.81309	16.728	2.97166	SMPH_Sec61_S353c	0.0296831	0.08338	candidate
OST6	Q03723	1.80838	16.7884	3.15324	SMPH_Sec61_S353c	0.02401	0.0731085	candidate
AFG1	P32317	1.80445	18.2599	5.44514	SMPH_Sec61_S353c	0.00252315	0.0234815	hit
TIP20	P33891	1.79167	17.1797	4.92617	SMPH_Sec61_S353c	0.00394529	0.0284755	hit
NUP157	P40064	1.78998	18.0127	5.02801	SMPH_Sec61_S353c	0.00360461	0.0271477	hit
PCS60	P38137	1.78476	18.4042	4.36707	SMPH_Sec61_S353c	0.00663609	0.0363006	hit
PAN1	P32521	1.7821	14.5688	3.55215	SMPH_Sec61_S353c	0.0153439	0.0545618	candidate
SHS1	Q07657	1.78011	18.5998	3.00495	SMPH_Sec61_S353c	0.0285398	0.0816397	candidate
MDL1	P33310	1.77174	15.8157	3.66922	SMPH_Sec61_S353c	0.0135187	0.0503535	candidate
CCM1	P48237	1.77081	14.6153	4.45553	SMPH_Sec61_S353c	0.00609468	0.0349834	hit
UBC6	P33296	1.75695	18.1109	3.90411	SMPH_Sec61_S353c	0.0105528	0.0450321	hit
YET3	Q07451	1.75632	18.9407	4.1684	SMPH_Sec61_S353c	0.00806658	0.0384822	hit
SED4	P25365	1.74849	16.7626	2.99609	SMPH_Sec61_S353c	0.0288391	0.0821941	candidate
NAM7	P30771	1.74837	15.3091	3.67183	SMPH_Sec61_S353c	0.0134809	0.0503535	candidate
VPS64	Q03944	1.74818	19.8029	4.71588	SMPH_Sec61_S353c	0.00477406	0.031404	hit
PEX11	Q12462	1.73219	17.0649	2.64444	SMPH_Sec61_S353c	0.0440553	0.107652	candidate
ERG24	P32462	1.72839	17.7383	3.79128	SMPH_Sec61_S353c	0.0118734	0.047708	hit
AIM17	P23180	1.71343	19.4854	4.99059	SMPH_Sec61_S353c	0.00372567	0.0276649	hit
AIM46	P38885	1.71304	22.8382	3.54996	SMPH_Sec61_S353c	0.0153806	0.0545618	candidate
GNP1	P48813	1.71109	15.6982	5.3073	SMPH_Sec61_S353c	0.00283233	0.0245271	hit
CPR5	P35176	1.7101	18.1812	4.45873	SMPH_Sec61_S353c	0.0060761	0.0349834	hit
CYM1	P32898	1.70074	13.7206	2.72904	SMPH_Sec61_S353c	0.0397196	0.100199	candidate
PST2	Q12335	1.69405	19.629	2.82935	SMPH_Sec61_S353c	0.0351757	0.0936904	candidate
NSG1	P38837	1.69209	16.865	3.41922	SMPH_Sec61_S353c	0.0177631	0.0601454	candidate
STT3	P39007	1.6909	19.3	5.50528	SMPH_Sec61_S353c	0.0024007	0.0229613	hit
SLA2	P33338	1.68635	16.1084	5.26257	SMPH_Sec61_S353c	0.00294199	0.0245271	hit
OCT1	P35999	1.6851	15.9556	3.38234	SMPH_Sec61_S353c	0.0185087	0.0616561	candidate
MGM101	P32787	1.66699	19.1867	4.90972	SMPH_Sec61_S353c	0.00400376	0.0285016	hit
NUP159	P40477	1.66501	13.0302	3.42598	SMPH_Sec61_S353c	0.0176303	0.0601454	candidate
DBP6	P53734	1.66393	15.1047	4.18585	SMPH_Sec61_S353c	0.00792768	0.0384408	hit
STT4	P37297	1.65484	17.2202	5.43873	SMPH_Sec61_S353c	0.00253662	0.0234815	hit
MNN2	P38069	1.64035	15.6623	4.58233	SMPH_Sec61_S353c	0.005405	0.0336867	hit
PIM1	P36775	1.63985	19.3014	5.24586	SMPH_Sec61_S353c	0.0029842	0.0246157	hit
ARO1	P08566	1.63949	15.0162	3.78291	SMPH_Sec61_S353c	0.0119787	0.0478841	hit
ENP1	P38333	1.63696	15.0874	2.79109	SMPH_Sec61_S353c	0.0368374	0.0960073	candidate
RFC3	P38629	1.62451	15.9956	5.27926	SMPH_Sec61_S353c	0.00290049	0.0245271	hit
SEC17	P32602	1.62413	17.9347	4.41109	SMPH_Sec61_S353c	0.00636003	0.0356665	hit
NDC1	P32500	1.60421	16.1117	3.60983	SMPH_Sec61_S353c	0.0144118	0.0525814	candidate
DPM1	P14020	1.60274	22.9268	5.20616	SMPH_Sec61_S353c	0.00308739	0.0252002	hit
CDC12	P32468	1.59064	20.953	2.65031	SMPH_Sec61_S353c	0.043738	0.107213	candidate
MDM1	Q01846	1.58683	14.1529	2.97892	SMPH_Sec61_S353c	0.0294293	0.0832611	candidate

## Sheet: (C) SMPH_Sec61
Gene Name	Protein IDs	logFC	AveExpr	t	Sample	pValue	FDR	annotation
CKB1	P43639	6.4754	15.5564	15.231	SMPH_Sec61	2.51841e-05	0.0120715	hit
AYR1	P40471	5.98067	16.3535	6.81597	SMPH_Sec61	0.00110857	0.0204097	hit
FMP46	P36141	5.92463	15.281	13.1561	SMPH_Sec61	5.09701e-05	0.0120715	hit
CKA2	P19454	5.90547	15.2715	13.446	SMPH_Sec61	4.59061e-05	0.0120715	hit
PGA2	P53903	5.73899	15.1882	11.6004	SMPH_Sec61	9.30627e-05	0.0120715	hit
TDA5	Q06417	5.56394	16.1818	7.36484	SMPH_Sec61	0.000779995	0.016842	hit
RRF1	P38771	5.56129	15.0994	7.38611	SMPH_Sec61	0.000769792	0.016842	hit
MSC6	Q08818	5.54187	16.3857	8.99577	SMPH_Sec61	0.000309378	0.0159639	hit
SRM1	P21827	5.52663	15.082	9.81281	SMPH_Sec61	0.000205733	0.0144761	hit
EMC4	P53073	5.28861	18.0174	15.4965	SMPH_Sec61	2.31672e-05	0.0120715	hit
MRPL19	P53875	5.24575	15.4102	6.15159	SMPH_Sec61	0.00175367	0.0232025	hit
HEM14	P40012	5.20093	15.3147	13.7964	SMPH_Sec61	4.05665e-05	0.0120715	hit
SOP4	P39543	5.15584	14.8966	7.40505	SMPH_Sec61	0.000760838	0.016842	hit
MAK16	P10962	5.01274	14.8251	6.19134	SMPH_Sec61	0.00170431	0.0231209	hit
CSG2	P35206	5.00803	14.8227	11.6693	SMPH_Sec61	9.04699e-05	0.0120715	hit
EMC2	P47133	4.93945	18.3683	10.8517	SMPH_Sec61	0.000127826	0.0120715	hit
GOS1	P38736	4.93899	14.8747	11.2791	SMPH_Sec61	0.000106382	0.0120715	hit
ALG13	P53178	4.90623	14.7718	7.35792	SMPH_Sec61	0.000783349	0.016842	hit
NOT5	Q12514	4.82574	14.7316	7.88705	SMPH_Sec61	0.000569696	0.0166394	hit
EHT1	P38295	4.79106	15.8464	8.56921	SMPH_Sec61	0.000388026	0.0161051	hit
MTF1	P14908	4.77665	15.1779	7.54381	SMPH_Sec61	0.00069889	0.016842	hit
ASM4	Q05166	4.77	14.7037	11.5196	SMPH_Sec61	9.62142e-05	0.0120715	hit
PKP1	P40530	4.64324	14.6403	9.21081	SMPH_Sec61	0.000277	0.0158078	hit
FPR1	P20081	4.52832	14.5829	7.07332	SMPH_Sec61	0.000937409	0.0187606	hit
MRPS17	Q03246	4.43818	15.9292	3.90286	SMPH_Sec61	0.0117613	0.0551712	candidate
SHR3	Q02774	4.32898	20.7958	12.5483	SMPH_Sec61	6.39437e-05	0.0120715	hit
NUP170	P38181	4.32493	15.469	8.11356	SMPH_Sec61	0.000499915	0.0161463	hit
AAT1	Q01802	4.27313	15.8639	4.87428	SMPH_Sec61	0.00478946	0.0336576	hit
GLE2	P40066	4.25064	15.271	9.65182	SMPH_Sec61	0.000222395	0.0145674	hit
GTT3	P39996	4.23036	18.3921	9.62023	SMPH_Sec61	0.00022585	0.0145674	hit
ROK1	P45818	4.22609	14.4318	8.53778	SMPH_Sec61	0.000394714	0.0161051	hit
LEU9	Q12166	4.21751	14.4652	7.26714	SMPH_Sec61	0.000828978	0.0173413	hit
NUP116	Q02630	4.17431	14.4059	8.09164	SMPH_Sec61	0.000506205	0.0161463	hit
NOT3	P06102	4.10186	14.5551	7.97156	SMPH_Sec61	0.000542383	0.0161463	hit
MEX67	Q99257	4.00114	14.3193	8.60816	SMPH_Sec61	0.000379927	0.0161051	hit
SRP102	P36057	3.95301	19.9528	5.32384	SMPH_Sec61	0.00329439	0.0288119	hit
HRP1	Q99383	3.93493	15.4415	5.43982	SMPH_Sec61	0.00300268	0.0280532	hit
SEC72	P39742	3.9129	21.6809	7.40289	SMPH_Sec61	0.000761851	0.016842	hit
MAS2	P11914	3.84101	18.4482	8.5992	SMPH_Sec61	0.000381772	0.0161051	hit
YGR054W	P53235	3.82636	14.2319	10.6794	SMPH_Sec61	0.000137906	0.0120715	hit
PEX3	P28795	3.82359	16.2287	10.6397	SMPH_Sec61	0.000140366	0.0120715	hit
ELO1	P39540	3.80849	16.0661	3.06748	SMPH_Sec61	0.0284925	0.0942445	candidate
IFA38	P38286	3.7825	18.3003	4.42179	SMPH_Sec61	0.00716105	0.0424724	hit
UFE1	P41834	3.76359	15.6327	3.39999	SMPH_Sec61	0.0197715	0.0751996	candidate
DGA1	Q08650	3.76351	17.6161	10.7811	SMPH_Sec61	0.000131843	0.0120715	hit
PEF1	P53238	3.74061	15.1273	6.17344	SMPH_Sec61	0.00172633	0.0231209	hit
NAM2	P11325	3.70117	15.131	5.49918	SMPH_Sec61	0.00286518	0.0275485	hit
GCV1	P48015	3.64454	14.8701	5.37032	SMPH_Sec61	0.00317366	0.0282347	hit
YMR31	P19955	3.61509	18.6808	6.94922	SMPH_Sec61	0.0010157	0.0196371	hit
EMC1	P25574	3.61325	18.8954	11.6101	SMPH_Sec61	9.26917e-05	0.0120715	hit
SEC27	P41811	3.59436	17.9563	8.25397	SMPH_Sec61	0.00046176	0.0161463	hit
CRP1	P38845	3.56986	15.037	4.37565	SMPH_Sec61	0.00747239	0.0431614	hit
YGR125W	P53273	3.51773	15.5366	4.37632	SMPH_Sec61	0.0074678	0.0431614	hit
SPS19	P32573	3.43375	16.8293	9.08028	SMPH_Sec61	0.000296141	0.0158078	hit
HMO1	Q03973	3.39405	16.1403	3.13324	SMPH_Sec61	0.0264691	0.0894634	candidate
NFU1	P32860	3.36777	16.5465	10.1704	SMPH_Sec61	0.000173765	0.012809	hit
SRO7	Q12038	3.36058	14.4979	7.47874	SMPH_Sec61	0.000727163	0.016842	hit
MAP1	Q01662	3.30662	15.7153	3.14796	SMPH_Sec61	0.0260386	0.0889388	candidate
RMD9	P53140	3.30522	14.6967	4.36956	SMPH_Sec61	0.00751464	0.0432441	hit
NET1	P47035	3.29864	15.2838	7.44503	SMPH_Sec61	0.000742344	0.016842	hit
CIT3	P43635	3.29715	16.8716	5.42043	SMPH_Sec61	0.00304928	0.0280532	hit
INP54	Q08227	3.23113	16.6612	10.7573	SMPH_Sec61	0.000133233	0.0120715	hit
PET112	P33893	3.22102	13.9292	5.72627	SMPH_Sec61	0.00240323	0.0258571	hit
ADE3	P07245	3.20237	15.5965	10.8979	SMPH_Sec61	0.000125274	0.0120715	hit
CIR1	P42940	3.18314	16.7719	10.1709	SMPH_Sec61	0.000173729	0.012809	hit
VAC14	Q06708	3.10437	13.8709	6.40119	SMPH_Sec61	0.00146938	0.0226983	hit
ILV3	P39522	3.10061	19.9907	9.19616	SMPH_Sec61	0.000279073	0.0158078	hit
HOC1	P47124	3.09576	14.7805	5.27867	SMPH_Sec61	0.00341694	0.028904	hit
FAR10	Q06001	3.05697	19.3879	8.21902	SMPH_Sec61	0.000470923	0.0161463	hit
PDH1	Q12428	3.03406	18.4599	6.12182	SMPH_Sec61	0.00179176	0.0233264	hit
TCB2	P48231	3.03264	16.3902	6.49562	SMPH_Sec61	0.0013763	0.0221928	hit
UBC7	Q02159	3.02725	19.163	7.44422	SMPH_Sec61	0.000742713	0.016842	hit
MRPL1	Q04599	2.92199	18.09	7.46313	SMPH_Sec61	0.000734146	0.016842	hit
CSM1	P25651	2.91382	15.595	2.94039	SMPH_Sec61	0.0329157	0.101098	candidate
GTT1	P40582	2.90769	15.7019	2.53983	SMPH_Sec61	0.0527239	0.135351	candidate
YDR061W	Q12298	2.89185	15.7497	5.38804	SMPH_Sec61	0.00312901	0.0281266	hit
TRX3	P25372	2.87419	18.8555	8.80129	SMPH_Sec61	0.000342617	0.0161051	hit
RPL1B	P0CX44;P0CX43	2.85767	21.595	9.48638	SMPH_Sec61	0.000241225	0.0149366	hit
VHS3	Q08438	2.85337	14.5773	4.12025	SMPH_Sec61	0.00950873	0.0492291	hit
GND1	P38720	2.84335	15.3089	3.36488	SMPH_Sec61	0.0205322	0.0765874	candidate
DJP1	P40564	2.80556	13.7215	5.78301	SMPH_Sec61	0.0023019	0.0256356	hit
SEC63	P14906	2.78563	23.56	7.80527	SMPH_Sec61	0.0005977	0.016842	hit
ARG5,6	Q01217	2.7784	18.579	9.12494	SMPH_Sec61	0.000289419	0.0158078	hit
YPR174C	Q06616	2.75448	17.6892	4.85443	SMPH_Sec61	0.004872	0.0337372	hit
SLA1	P32790	2.74043	15.2358	5.56437	SMPH_Sec61	0.00272263	0.0268447	hit
SRP101	P32916	2.73507	21.0784	6.65156	SMPH_Sec61	0.0012374	0.0212832	hit
YMR134W	P40207	2.73245	16.771	6.19845	SMPH_Sec61	0.00169565	0.0231209	hit
RDL2	Q08742	2.67971	16.8746	8.42074	SMPH_Sec61	0.000420855	0.0161463	hit
SEC66	P33754	2.67532	22.0556	7.2174	SMPH_Sec61	0.000855312	0.0176536	hit
OSW7	P43611	2.67025	16.1908	2.99154	SMPH_Sec61	0.031049	0.0981745	candidate
EMC5	P40540	2.66371	19.6536	8.53485	SMPH_Sec61	0.000395344	0.0161051	hit
MST1	P07236	2.65584	14.4409	4.7537	SMPH_Sec61	0.00531743	0.0345856	hit
YPT1	P01123	2.61261	18.3369	4.31949	SMPH_Sec61	0.00787286	0.0444305	hit
YKL077W	P36081	2.60902	18.335	5.28674	SMPH_Sec61	0.00339466	0.0288935	hit
STB6	P36085	2.5955	16.9915	6.36591	SMPH_Sec61	0.00150607	0.0226983	hit
NUP133	P36161	2.58897	13.8574	7.67163	SMPH_Sec61	0.000647068	0.016842	hit
EHD3	P28817	2.58889	13.6132	5.38232	SMPH_Sec61	0.00314335	0.0281266	hit
VAC8	P39968	2.56295	21.8237	6.83393	SMPH_Sec61	0.00109548	0.0204097	hit
MRX10	Q05648	2.56286	13.6002	6.72316	SMPH_Sec61	0.00117923	0.0207437	hit
GRX5	Q02784	2.55023	17.7242	8.55561	SMPH_Sec61	0.000390903	0.0161051	hit
SFK1	P35735	2.54213	15.6608	2.09685	SMPH_Sec61	0.0910721	0.196899	candidate
SEC12	P11655	2.51544	18.503	6.22892	SMPH_Sec61	0.00165915	0.0231209	hit
IDP1	P21954	2.50794	21.8378	7.06026	SMPH_Sec61	0.000945303	0.0187606	hit
UBP1	P25037	2.50118	18.5005	5.00421	SMPH_Sec61	0.00428777	0.0319109	hit
RPT2	P40327	2.49328	14.1803	2.65343	SMPH_Sec61	0.046018	0.124756	candidate
TAF12	Q03761	2.48804	15.9473	3.04251	SMPH_Sec61	0.0293061	0.0951067	candidate
LNP1	P38878	2.47049	16.8657	5.96379	SMPH_Sec61	0.00201103	0.0241132	hit
CYM1	P32898	2.44931	14.0949	5.04967	SMPH_Sec61	0.00412699	0.031228	hit
UTP22	P53254	2.43667	15.6896	6.84603	SMPH_Sec61	0.00108677	0.0204097	hit
SEC21	P32074	2.43619	18.7776	8.29836	SMPH_Sec61	0.000450428	0.0161463	hit
TUF1	P02992	2.43562	19.9136	8.07704	SMPH_Sec61	0.000510446	0.0161463	hit
SEH1	P53011	2.40822	18.8735	6.37004	SMPH_Sec61	0.00150171	0.0226983	hit
TOR1	P35169	2.40217	14.9695	2.7644	SMPH_Sec61	0.0403651	0.115928	candidate
GTB1	Q04924	2.39248	13.8532	5.05606	SMPH_Sec61	0.00410496	0.031228	hit
TRM1	P15565	2.38953	19.6035	5.62451	SMPH_Sec61	0.00259846	0.026233	hit
OST3	P48439	2.38157	17.6923	5.61055	SMPH_Sec61	0.00262669	0.026233	hit
GPA1	P08539	2.36783	16.4535	7.73022	SMPH_Sec61	0.00062485	0.016842	hit
NDC1	P32500	2.36469	16.4919	8.05715	SMPH_Sec61	0.000516294	0.0161463	hit
FET5	P43561	2.35214	17.7819	2.61913	SMPH_Sec61	0.0479382	0.127945	candidate
SSQ1	Q05931	2.35043	15.2398	5.95441	SMPH_Sec61	0.00202501	0.0241132	hit
ARO1	P08566	2.3416	15.3672	5.44841	SMPH_Sec61	0.00298233	0.0280532	hit
GIP4	P39732	2.3301	16.7146	6.00763	SMPH_Sec61	0.00194717	0.0241132	hit
ALG11	P53954	2.31848	19.3113	4.54145	SMPH_Sec61	0.00642148	0.0393582	hit
SCS2	P40075	2.31493	22.7662	4.97713	SMPH_Sec61	0.00438706	0.0322806	hit
APL2	P36000	2.30954	13.4693	5.04721	SMPH_Sec61	0.00413549	0.031228	hit
YPP1	P46951	2.30745	16.0025	7.09414	SMPH_Sec61	0.000924981	0.0187606	hit
CKB2	P38930	2.30281	17.6678	6.1699	SMPH_Sec61	0.00173073	0.0231209	hit
PHO88	P38264	2.29719	21.5317	4.48327	SMPH_Sec61	0.00676938	0.0409336	hit
FIS1	P40515	2.29283	17.1427	4.84721	SMPH_Sec61	0.00490244	0.0337372	hit
VPS16	Q03308	2.28537	15.171	6.56229	SMPH_Sec61	0.00131476	0.0218844	hit
NSP1	P14907	2.27885	17.8121	4.45336	SMPH_Sec61	0.00695671	0.0417403	hit
CBP3	P21560	2.2715	17.1873	7.69554	SMPH_Sec61	0.000637889	0.016842	hit
ALG12	P53730	2.25362	15.8667	5.53439	SMPH_Sec61	0.00278712	0.0272379	hit
YBR096W	P38256	2.24816	16.9237	6.34814	SMPH_Sec61	0.00152495	0.0226983	hit
MAS1	P10507	2.24806	18.0846	6.50854	SMPH_Sec61	0.00136411	0.0221928	hit
MSC7	P38694	2.24536	20.087	6.00098	SMPH_Sec61	0.00195669	0.0241132	hit
SLH1	P53327	2.24329	14.2645	2.20232	SMPH_Sec61	0.0797945	0.177985	candidate
SCO2	P38072	2.23482	16.0241	6.67589	SMPH_Sec61	0.00121726	0.0211721	hit
SPT16	P32558	2.22245	15.0842	6.29548	SMPH_Sec61	0.00158258	0.0228957	hit
NCP1	P16603	2.21668	20.3612	6.16841	SMPH_Sec61	0.00173258	0.0231209	hit
ERG24	P32462	2.18488	17.9666	3.27188	SMPH_Sec61	0.0227128	0.0813877	candidate
NVJ1	P38881	2.18052	17.8734	6.35405	SMPH_Sec61	0.00151864	0.0226983	hit
FAR3	P46671	2.17083	18.954	2.98206	SMPH_Sec61	0.0313859	0.0987507	candidate
CPR3	P25719	2.15747	18.3258	3.2818	SMPH_Sec61	0.022468	0.0812629	candidate
HAS1	Q03532	2.15696	18.1274	6.54424	SMPH_Sec61	0.00133109	0.0219206	hit
SPF1	P39986	2.15496	21.652	6.75281	SMPH_Sec61	0.00115608	0.0205703	hit
MMF1	P40185	2.14563	18.5704	3.99549	SMPH_Sec61	0.0107335	0.0527474	candidate
CAJ1	P39101	2.13452	14.8792	2.14379	SMPH_Sec61	0.0858559	0.187984	candidate
YNL181W	P53878	2.12895	17.3035	2.52166	SMPH_Sec61	0.0538929	0.13744	candidate
YMR295C	Q03559	2.12401	19.0673	3.89175	SMPH_Sec61	0.0118919	0.055448	candidate
YGR250C	P53316	2.10882	14.1213	3.30334	SMPH_Sec61	0.0219469	0.080127	candidate
AIM39	Q08223	2.10427	17.6071	5.7464	SMPH_Sec61	0.00236668	0.0258002	hit
MRX1	P40050	2.10341	17.0988	6.08446	SMPH_Sec61	0.00184093	0.0233295	hit
MRPL11	P36521	2.10157	16.662	6.0977	SMPH_Sec61	0.00182332	0.0233264	hit
YHR045W	P38775	2.09968	17.6616	4.15497	SMPH_Sec61	0.00919725	0.048758	hit
HMX1	P32339	2.08109	15.7214	5.66951	SMPH_Sec61	0.00250991	0.0261038	hit
RTC1	Q08281	2.0685	16.6058	3.70622	SMPH_Sec61	0.0143427	0.0634358	candidate
DSL1	P53847	2.05474	16.1195	4.94078	SMPH_Sec61	0.00452457	0.0323104	hit
IOC2	Q12072	2.05138	13.9508	4.78891	SMPH_Sec61	0.00515653	0.0339673	hit
LYS1	P38998	2.04958	20.1095	3.70704	SMPH_Sec61	0.0143308	0.0634358	candidate
SEA4	P38164	2.02849	18.6726	4.06751	SMPH_Sec61	0.0100056	0.0506166	candidate
MAE1	P36013	2.02318	18.2722	4.59007	SMPH_Sec61	0.00614665	0.0387214	hit
RHO5	P53879	2.01701	17.0032	4.80249	SMPH_Sec61	0.00509599	0.0338539	hit
YDJ1	P25491	2.01634	22.5747	5.95699	SMPH_Sec61	0.00202114	0.0241132	hit
CBS2	P14905;P54860	2.01286	17.5004	4.9417	SMPH_Sec61	0.00452106	0.0323104	hit
FAR11	P53917	2.0106	16.5726	3.58462	SMPH_Sec61	0.0162639	0.068229	candidate
PRX1	P34227	2.00511	20.1262	5.52956	SMPH_Sec61	0.00279769	0.0272379	hit
CAB3	P36076	2.00268	14.3407	2.9926	SMPH_Sec61	0.0310116	0.0981745	candidate
UBP10	P53874	1.99186	13.3147	3.05576	SMPH_Sec61	0.0288712	0.0946877	candidate
SSS1	P35179	1.98559	22.8095	4.16577	SMPH_Sec61	0.00910274	0.0484228	hit
NOC2	P39744	1.9763	16.407	3.50019	SMPH_Sec61	0.0177713	0.0718531	candidate
ISW1	P38144	1.95263	13.8296	4.79766	SMPH_Sec61	0.00511744	0.0338539	hit
YJU3	P28321	1.95202	16.0681	4.22559	SMPH_Sec61	0.0085994	0.0473732	hit
NUP85	P46673	1.94687	14.0778	3.26846	SMPH_Sec61	0.0227979	0.0815039	candidate
AIM17	P23180	1.9449	19.6011	4.99733	SMPH_Sec61	0.00431277	0.0319434	hit
MNN2	P38069	1.94417	15.8142	4.80498	SMPH_Sec61	0.00508501	0.0338539	hit
NOP13	P53883	1.93621	16.7518	2.69868	SMPH_Sec61	0.0436132	0.121427	candidate
RFC3	P38629	1.92953	16.1481	4.31944	SMPH_Sec61	0.00787322	0.0444305	hit
ASI3	P53983	1.9274	16.5173	5.62476	SMPH_Sec61	0.00259798	0.026233	hit
SEC17	P32602	1.90814	18.0767	4.42179	SMPH_Sec61	0.00716104	0.0424724	hit
MRS1	P07266	1.88643	16.6994	4.09568	SMPH_Sec61	0.00973658	0.0497836	hit
ERG1	P32476	1.88475	20.0417	4.28609	SMPH_Sec61	0.00812276	0.0453936	hit
PEP3	P27801	1.87409	14.933	4.84425	SMPH_Sec61	0.00491497	0.0337372	hit
SEC62	P21825	1.87357	20.3765	5.62204	SMPH_Sec61	0.00260344	0.026233	hit
YPR063C	Q12160	1.87111	19.4471	3.38959	SMPH_Sec61	0.0199934	0.0758573	candidate
LPD1	P09624	1.85881	21.9832	6.16945	SMPH_Sec61	0.00173129	0.0231209	hit
YMR310C	Q04867	1.85738	17.9051	6.31511	SMPH_Sec61	0.0015608	0.0228957	hit
HEH2	Q03281	1.84051	17.2289	2.54591	SMPH_Sec61	0.0523395	0.134811	candidate
SEC28	P40509	1.8373	17.8679	6.25061	SMPH_Sec61	0.00163373	0.0231209	hit
CCM1	P48237	1.834	14.6469	5.09777	SMPH_Sec61	0.00396448	0.0306851	hit
HFD1	Q04458	1.83218	20.3059	5.39033	SMPH_Sec61	0.0031233	0.0281266	hit
CUE1	P38428	1.8292	17.9964	5.19586	SMPH_Sec61	0.00365576	0.0299136	hit
NOP2	P40991	1.82842	16.7092	2.39628	SMPH_Sec61	0.0627744	0.151532	candidate
HXT6	P39003;P32465;P53631;P39924;P32466;P54854;P47185	1.82696	19.5071	4.36304	SMPH_Sec61	0.00756024	0.0433454	hit
ROT2	P38138	1.82143	16.0021	2.96452	SMPH_Sec61	0.0320198	0.0994939	candidate
SVL3	Q03088	1.80571	14.7576	5.93006	SMPH_Sec61	0.00206184	0.0241798	hit
LAM5	P43560	1.80021	16.9528	5.19061	SMPH_Sec61	0.00367157	0.0299136	hit
CYC1	P00044;P00045	1.79808	21.1739	5.22753	SMPH_Sec61	0.00356219	0.0294881	hit
TIP20	P33891	1.79707	17.1824	5.12067	SMPH_Sec61	0.00388975	0.030467	hit
XRN1	P22147	1.7792	15.868	3.86898	SMPH_Sec61	0.0121652	0.0565519	candidate
GRX2	P17695	1.75811	22.0506	5.07088	SMPH_Sec61	0.00405438	0.0311375	hit
GPD1	Q00055	1.75176	21.0999	5.28588	SMPH_Sec61	0.00339703	0.0288935	hit
CRN1	Q06440	1.75028	18.8292	5.29137	SMPH_Sec61	0.00338196	0.0288935	hit
AFG1	P32317	1.73725	18.2263	3.68097	SMPH_Sec61	0.0147193	0.0649159	candidate
PEX30	Q06169	1.73547	14.4796	2.48916	SMPH_Sec61	0.0560556	0.140867	candidate
HSP10	P38910	1.73535	21.0386	4.23231	SMPH_Sec61	0.00854486	0.0472409	hit
CIT1	P00890	1.72141	21.9102	4.12392	SMPH_Sec61	0.00947525	0.0492204	hit
VAM6	Q07468	1.71459	16.2293	3.45198	SMPH_Sec61	0.0187033	0.0735296	candidate
ANR2	P36090	1.71442	18.3153	2.73665	SMPH_Sec61	0.041703	0.118235	candidate
PST2	Q12335	1.71079	19.6374	2.70815	SMPH_Sec61	0.0431281	0.120727	candidate
BRX1	Q08235	1.70924	17.9836	5.72513	SMPH_Sec61	0.00240532	0.0258571	hit
NUP157	P40064	1.70373	17.9695	5.57802	SMPH_Sec61	0.00269384	0.0267312	hit
IRE1	P32361	1.7027	17.1895	4.18113	SMPH_Sec61	0.00897036	0.0481141	hit
PCS60	P38137	1.69718	18.3605	3.97736	SMPH_Sec61	0.0109262	0.052967	candidate
VHC1	P38329	1.697	16.1487	3.42405	SMPH_Sec61	0.0192687	0.0742764	candidate
DBP7	P36120	1.69143	14.8538	5.20875	SMPH_Sec61	0.00361734	0.0297853	hit
RCF1	Q03713	1.68957	16.0996	3.97901	SMPH_Sec61	0.0109085	0.052967	candidate
UTP8	P53276	1.68416	15.2223	4.56548	SMPH_Sec61	0.00628389	0.0390621	hit
AIM10	P39965	1.66879	16.0782	3.98018	SMPH_Sec61	0.0108959	0.052967	candidate
UBC6	P33296	1.66768	18.0663	5.0239	SMPH_Sec61	0.00421727	0.0315378	hit
UBX7	P38349	1.66387	17.3859	4.14647	SMPH_Sec61	0.00927239	0.0489886	hit
ALG5	P40350	1.65502	16.4214	4.95279	SMPH_Sec61	0.00447861	0.0323104	hit
FOX2	Q02207	1.65184	17.7813	5.06829	SMPH_Sec61	0.00406316	0.0311375	hit
CBR1	P38626	1.64831	22.3964	4.87048	SMPH_Sec61	0.00480512	0.0336576	hit
YCP4	P25349	1.64608	18.8765	2.99078	SMPH_Sec61	0.0310759	0.0981745	candidate
FAR7	P43592	1.64461	18.5003	5.11974	SMPH_Sec61	0.00389278	0.030467	hit
NOC3	Q07896	1.62829	13.4078	3.03497	SMPH_Sec61	0.0295568	0.0951226	candidate
MPD1	Q12404	1.6274	18.7014	5.43284	SMPH_Sec61	0.00301937	0.0280532	hit
TOR2	P32600	1.62423	16.2412	4.02519	SMPH_Sec61	0.0104261	0.051855	candidate
TOM70	P07213	1.62215	19.9057	5.25659	SMPH_Sec61	0.00347878	0.0290759	hit
FRA1	Q07825	1.62042	21.0108	4.17405	SMPH_Sec61	0.00903106	0.0482072	hit
GEP3	Q08622	1.61122	15.776	3.64166	SMPH_Sec61	0.0153281	0.066242	candidate
ACO1	P19414	1.60971	21.9786	5.13072	SMPH_Sec61	0.0038575	0.030467	hit
PEP5	P12868	1.60886	16.1324	3.96314	SMPH_Sec61	0.0110802	0.0533107	candidate
RFC2	P40348	1.60866	15.8434	4.41173	SMPH_Sec61	0.00722766	0.0424921	hit
YPR097W	Q06839	1.60756	14.5061	4.02523	SMPH_Sec61	0.0104257	0.051855	candidate
MDL1	P33310	1.59783	15.7287	3.66418	SMPH_Sec61	0.0149758	0.0655739	candidate
URB2	P47108	1.59674	14.6028	2.94943	SMPH_Sec61	0.0325769	0.100657	candidate
SRC1	Q03707	1.59572	17.3277	3.40223	SMPH_Sec61	0.0197239	0.0751996	candidate

## Sheet: (B) LCSPDP_Sec61S353c
Gene Name	Protein IDs	logFC	AveExpr	t	Sample	pValue	FDR	annotation
SOP4	P39543	5.53993	15.0887	22.7762	LCSPDP_Sec61_S353c	5.53744e-06	0.00823971	hit
GPI13	Q07830	5.3149	15.1526	8.95404	LCSPDP_Sec61_S353c	0.000401088	0.0372675	hit
FPR1	P20081	4.92775	14.7826	8.99211	LCSPDP_Sec61_S353c	0.000393555	0.0372675	hit
GSF2	Q04697	4.86215	22.3778	17.9434	LCSPDP_Sec61_S353c	1.67611e-05	0.00831349	hit
EMC4	P53073	4.83723	17.7917	19.0692	LCSPDP_Sec61_S353c	1.26413e-05	0.00831349	hit
ALG12	P53730	4.80043	17.1401	10.8678	LCSPDP_Sec61_S353c	0.000167605	0.0311746	hit
CSG2	P35206	4.70118	14.6693	14.9809	LCSPDP_Sec61_S353c	3.85845e-05	0.0143534	hit
CSM1	P25651	4.52992	16.403	4.59496	LCSPDP_Sec61_S353c	0.00686944	0.138132	candidate
EMC2	P47133	3.68927	17.7432	12.8356	LCSPDP_Sec61_S353c	7.84833e-05	0.0194639	hit
SBE22	P38814	3.21302	15.5426	12.8918	LCSPDP_Sec61_S353c	7.69273e-05	0.0194639	hit
FAR10	Q06001	3.20257	19.4607	6.40582	LCSPDP_Sec61_S353c	0.00174055	0.0739982	candidate
FAR3	P46671	3.10942	19.4233	3.55711	LCSPDP_Sec61_S353c	0.0181172	0.194033	candidate
EMC1	P25574	3.10479	18.6412	9.92385	LCSPDP_Sec61_S353c	0.000252791	0.0324858	hit
SEC72	P39742	2.9972	21.223	6.96272	LCSPDP_Sec61_S353c	0.00121536	0.0636596	candidate
YMR265C	Q03508	2.98561	18.1604	4.64189	LCSPDP_Sec61_S353c	0.00659814	0.138126	candidate
UFE1	P41834	2.93638	15.2191	3.53084	LCSPDP_Sec61_S353c	0.0186063	0.194033	candidate
DDI1	P40087	2.89666	15.2702	6.90479	LCSPDP_Sec61_S353c	0.00126018	0.0636596	candidate
PET112	P33893	2.88402	13.7607	6.98394	LCSPDP_Sec61_S353c	0.00119943	0.0636596	candidate
URB1	P34241	2.8469	15.3012	4.13956	LCSPDP_Sec61_S353c	0.0103138	0.159864	candidate
YDR056C	Q12025	2.82162	15.1417	3.53908	LCSPDP_Sec61_S353c	0.0184512	0.194033	candidate
GLE2	P40066	2.72702	14.5092	4.22656	LCSPDP_Sec61_S353c	0.00952223	0.155704	candidate
OST3	P48439	2.55977	17.7814	9.84551	LCSPDP_Sec61_S353c	0.000261983	0.0324858	hit
VMA9	Q3E7B6	2.53759	18.3946	7.57136	LCSPDP_Sec61_S353c	0.000843211	0.0545521	candidate
SRP72	P38688	2.52922	15.0347	11.0083	LCSPDP_Sec61_S353c	0.000158108	0.0311746	hit
GCV1	P48015	2.41947	14.2576	10.2485	LCSPDP_Sec61_S353c	0.00021861	0.0324858	hit
EMC5	P40540	2.39918	19.5214	8.28017	LCSPDP_Sec61_S353c	0.000568201	0.0402611	hit
SHR3	Q02774	2.39397	19.8283	8.14132	LCSPDP_Sec61_S353c	0.000612398	0.0414204	hit
NET1	P47035	2.3683	14.8186	5.5521	LCSPDP_Sec61_S353c	0.00318371	0.094761	candidate
FAR7	P43592	2.3297	18.8428	6.74204	LCSPDP_Sec61_S353c	0.00139706	0.0659146	candidate
APL2	P36000	2.25974	13.4444	5.09641	LCSPDP_Sec61_S353c	0.00453035	0.122567	candidate
VPS64	Q03944	2.25203	20.0548	5.5519	LCSPDP_Sec61_S353c	0.00318417	0.094761	candidate
YMR31	P19955	2.24012	17.9933	4.35745	LCSPDP_Sec61_S353c	0.00846119	0.152996	candidate
HOC1	P47124	2.18695	14.3261	4.73702	LCSPDP_Sec61_S353c	0.0060859	0.133174	candidate
NUP170	P38181	2.15354	14.3833	4.01751	LCSPDP_Sec61_S353c	0.0115576	0.166609	candidate
YJR111C	P47148	2.1495	13.3935	3.38995	LCSPDP_Sec61_S353c	0.0215031	0.199099	candidate
CUE1	P38428	2.12984	18.1467	8.64833	LCSPDP_Sec61_S353c	0.000468323	0.0372675	hit
LYS20	P48570;Q12122	2.09212	15.3592	8.58942	LCSPDP_Sec61_S353c	0.000482796	0.0372675	hit
SEC63	P14906	2.0909	23.2126	6.45742	LCSPDP_Sec61_S353c	0.00168178	0.0739982	candidate
PHO88	P38264	2.06616	21.4162	3.61206	LCSPDP_Sec61_S353c	0.0171415	0.187087	candidate
MNN2	P38069	1.97111	15.8277	3.50752	LCSPDP_Sec61_S353c	0.0190532	0.196846	candidate
ASI3	P53983	1.85684	16.482	7.06588	LCSPDP_Sec61_S353c	0.00114019	0.0636596	candidate
ALG11	P53954	1.83808	19.0711	3.65114	LCSPDP_Sec61_S353c	0.0164845	0.184428	candidate
TAF5	P38129	1.81569	14.4849	3.65729	LCSPDP_Sec61_S353c	0.0163837	0.184428	candidate
SPS19	P32573	1.79563	16.0103	5.99574	LCSPDP_Sec61_S353c	0.00230622	0.0879912	candidate
NUP116	Q02630	1.79361	13.2155	3.9994	LCSPDP_Sec61_S353c	0.0117567	0.166609	candidate
AIM10	P39965	1.77133	16.1295	4.34578	LCSPDP_Sec61_S353c	0.00854997	0.152996	candidate
SSS1	P35179	1.76313	22.6983	4.10796	LCSPDP_Sec61_S353c	0.0106202	0.161254	candidate
UBC7	Q02159	1.76097	18.5298	5.25445	LCSPDP_Sec61_S353c	0.00399817	0.112881	candidate
YKR018C	P36114	1.75836	15.9099	4.51826	LCSPDP_Sec61_S353c	0.00734163	0.143268	candidate
SEC66	P33754	1.73826	21.587	4.49764	LCSPDP_Sec61_S353c	0.00747502	0.143268	candidate
CHO2	P05374	1.71171	20.7776	7.4757	LCSPDP_Sec61_S353c	0.000891537	0.0552753	candidate
DRS1	P32892	1.70141	15.3441	3.44864	LCSPDP_Sec61_S353c	0.0202376	0.196846	candidate
MAE1	P36013	1.70084	18.111	5.85189	LCSPDP_Sec61_S353c	0.00255491	0.0920015	candidate
IFA38	P38286	1.67744	17.2478	3.43286	LCSPDP_Sec61_S353c	0.0205693	0.196846	candidate
GPI17	Q04080	1.66794	18.0116	4.29668	LCSPDP_Sec61_S353c	0.00893563	0.152996	candidate
OCT1	P35999	1.66638	15.9463	4.02428	LCSPDP_Sec61_S353c	0.0114842	0.166609	candidate
STB6	P36085	1.66275	16.5251	3.62656	LCSPDP_Sec61_S353c	0.0168942	0.186211	candidate
YPP1	P46951	1.648	15.6728	5.2473	LCSPDP_Sec61_S353c	0.00402062	0.112881	candidate
SPF1	P39986	1.63156	21.3903	6.71936	LCSPDP_Sec61_S353c	0.00141752	0.0659146	candidate
GNP1	P48813	1.63145	15.6584	5.75344	LCSPDP_Sec61_S353c	0.00274362	0.0920015	candidate
UTP22	P53254	1.61931	15.281	5.03431	LCSPDP_Sec61_S353c	0.00476208	0.126479	candidate

## Sheet: (A) LCSPDP_Sec61
Gene Name	Protein IDs	logFC	AveExpr	t	Sample	pValue	FDR	annotation
NOT3	P06102	4.70573	14.8571	17.693	LCSPDP_Sec61	2.07056e-05	0.0264876	hit
NUP170	P38181	4.63958	15.6263	8.108	LCSPDP_Sec61	0.000678083	0.0546053	candidate
GPI13	Q07830	4.61174	14.801	7.08531	LCSPDP_Sec61	0.00121288	0.0665219	candidate
PHO3	P24031;P38693;P35842;P00635	4.38101	15.9925	4.81719	LCSPDP_Sec61	0.00596804	0.0967093	candidate
PKP1	P40530	4.32686	14.4822	4.1195	LCSPDP_Sec61	0.0109196	0.126596	candidate
RQC2	Q12532	4.30622	14.4718	15.5553	LCSPDP_Sec61	3.71495e-05	0.0264876	hit
DGA1	Q08650	3.93495	17.7018	7.67823	LCSPDP_Sec61	0.000858622	0.0546053	candidate
NOT5	Q12514	3.09066	13.8641	5.75912	LCSPDP_Sec61	0.0028989	0.0890744	candidate
SWI5	P08153	3.05647	16.2362	2.87407	LCSPDP_Sec61	0.0383479	0.192549	candidate
PEF1	P53238	2.8603	14.6871	6.30819	LCSPDP_Sec61	0.00198433	0.0828068	candidate
ATP15	P21306	2.8555	20.8315	8.74346	LCSPDP_Sec61	0.000487792	0.0546053	candidate
EMC4	P53073	2.83873	16.7924	10.6351	LCSPDP_Sec61	0.000205303	0.0546053	candidate
DEF1	P35732	2.80516	15.414	2.878	LCSPDP_Sec61	0.0381814	0.192391	candidate
MEF1	P25039	2.79875	13.7181	4.64773	LCSPDP_Sec61	0.00687076	0.101472	candidate
MDM20	Q12387	2.763	18.3061	3.95167	LCSPDP_Sec61	0.0127549	0.135735	candidate
RDL2	Q08742	2.57997	16.8247	9.12701	LCSPDP_Sec61	0.000403992	0.0546053	candidate
PWP2	P25635	2.55571	17.1231	3.71175	LCSPDP_Sec61	0.0160425	0.135826	candidate
HRP1	Q99383	2.51809	14.7331	5.30972	LCSPDP_Sec61	0.00404155	0.0905723	candidate
OST3	P48439	2.42099	17.712	5.80752	LCSPDP_Sec61	0.00280043	0.0890744	candidate
TPI1	P00942	2.3962	18.0128	9.64731	LCSPDP_Sec61	0.000316373	0.0546053	candidate
MOT1	P32333	2.34948	14.9859	6.64683	LCSPDP_Sec61	0.00159172	0.0791129	candidate
YHR131C	P38835	2.33449	18.7087	3.30762	LCSPDP_Sec61	0.0240864	0.165929	candidate
PHO88	P38264	2.25384	21.51	2.77815	LCSPDP_Sec61	0.0426778	0.199536	candidate
YMR295C	Q03559	2.22553	19.118	4.26586	LCSPDP_Sec61	0.00956757	0.115622	candidate
MGS1	P40151	2.19471	14.8163	3.64723	LCSPDP_Sec61	0.0170886	0.135826	candidate
NIF3	P53081	2.1575	18.8378	6.31554	LCSPDP_Sec61	0.00197466	0.0828068	candidate
ENP1	P38333	2.15417	15.346	5.2833	LCSPDP_Sec61	0.00412404	0.0905723	candidate
SEN1	Q00416	2.0987	15.3429	3.1815	LCSPDP_Sec61	0.0274893	0.177957	candidate
HSP10	P38910	2.09387	21.2179	6.18962	LCSPDP_Sec61	0.00214856	0.0828068	candidate
YPR010C-A	A5Z2X5	2.0442	20.8762	6.63001	LCSPDP_Sec61	0.00160889	0.0791129	candidate
SRP21	P32342	2.01523	17.1271	8.0127	LCSPDP_Sec61	0.000713827	0.0546053	candidate
YPR097W	Q06839	1.97864	14.6916	3.16015	LCSPDP_Sec61	0.0281184	0.178243	candidate
AST1	P35183;P0C5L1	1.97107	17.8167	5.1132	LCSPDP_Sec61	0.00470573	0.0905723	candidate
IFA38	P38286	1.97029	17.3942	5.32426	LCSPDP_Sec61	0.00399699	0.0905723	candidate
RIF1	P29539	1.96896	17.2523	3.14774	LCSPDP_Sec61	0.0284917	0.178243	candidate
LEU4	P06208	1.91534	21.1948	3.75269	LCSPDP_Sec61	0.0154173	0.135826	candidate
CUE1	P38428	1.88309	18.0233	3.67768	LCSPDP_Sec61	0.0165853	0.135826	candidate
FAR10	Q06001	1.88105	18.7999	5.40609	LCSPDP_Sec61	0.00375685	0.0905723	candidate
FMP10	P40098	1.87743	19.1298	2.8831	LCSPDP_Sec61	0.0379664	0.192391	candidate
YMR31	P19955	1.85917	17.8029	3.38414	LCSPDP_Sec61	0.0222583	0.156528	candidate
CKB2	P38930	1.81537	17.424	3.79303	LCSPDP_Sec61	0.014829	0.135826	candidate
AIM46	P38885	1.79202	22.8777	6.21417	LCSPDP_Sec61	0.00211326	0.0828068	candidate
FET3	P38993	1.77581	17.1867	3.70331	LCSPDP_Sec61	0.016175	0.135826	candidate
STE4	P18851	1.75096	19.3248	3.17414	LCSPDP_Sec61	0.0277044	0.177957	candidate
TUS1	Q06412	1.75075	19.4342	3.15561	LCSPDP_Sec61	0.0282544	0.178243	candidate
AHC1	Q12433	1.72378	19.6353	5.50572	LCSPDP_Sec61	0.00348722	0.0905723	candidate
MNN5	P46982	1.63337	16.1136	2.82577	LCSPDP_Sec61	0.0404627	0.195921	candidate
HER2	Q03557	1.61222	14.8858	2.81449	LCSPDP_Sec61	0.0409756	0.196078	candidate
YPR114W	Q06107	1.59331	19.0127	3.65912	LCSPDP_Sec61	0.0168899	0.135826	candidate

## Sheet: Full Data Set
Gene Name	Annotation	Protein IDs	logFC	AveExpr	t	Sample	pvalue	fdr	annotation
gene_name2	annotation	Protein.IDs	logFC	AveExpr	t	comparison	pvalue	fdr	hit_annotation
AAD6		P43547	0.767489	17.2024	2.10277	LCSPDP_Sec61_S353c	0.0931218	0.357726	no hit
		P43547	0.666555	17.1519	1.46461	SMPH_Sec61_S353c	0.200804	0.324415	no hit
		P43547	0.878982	17.2581	1.93326	LCSPDP_Sec61	0.11597	0.306391	no hit
		P43547	-0.0763052	16.7805	-0.214365	SMPH_Sec61	0.838871	0.888623	no hit
AAT1		Q01802	1.55689	14.5058	2.21601	LCSPDP_Sec61_S353c	0.0810854	0.340752	no hit
		Q01802	0.526711	13.9907	0.745884	LCSPDP_Sec61	0.492033	0.661924	no hit
	Other hit/candidate	Q01802	4.2413	15.848	5.28314	SMPH_Sec61_S353c	0.00289096	0.0245271	hit
	Other hit/candidate	Q01802	4.27313	15.8639	4.87428	SMPH_Sec61	0.00478946	0.0336576	hit
ABF1		P14164	2.51738	14.968	1.96555	LCSPDP_Sec61	0.11145	0.303559	no hit
		P14164	0.860279	14.1395	0.834028	SMPH_Sec61	0.442895	0.564746	no hit
		P14164	0.732947	14.0758	1.44422	LCSPDP_Sec61_S353c	0.212004	0.51026	no hit
		P14164	0.0271466	13.7229	0.0319493	SMPH_Sec61_S353c	0.975704	0.985313	no hit
ABF2		Q02486	0.979406	19.2849	2.71264	SMPH_Sec61_S353c	0.0405224	0.101048	no hit
		Q02486	1.50335	19.5468	3.34617	SMPH_Sec61	0.0209511	0.0770362	no hit
		Q02486	0.970062	19.2802	3.7039	LCSPDP_Sec61	0.0161657	0.135826	no hit
		Q02486	-0.0166736	18.7868	-0.054014	LCSPDP_Sec61_S353c	0.959149	0.980229	no hit
ACC1		Q00955	0.334378	18.0629	1.36361	LCSPDP_Sec61_S353c	0.234493	0.529415	no hit
		Q00955	-1.12789	17.3318	-2.99105	SMPH_Sec61	0.0310662	0.0981745	no hit
		Q00955	-0.419737	17.6858	-0.943923	SMPH_Sec61_S353c	0.387025	0.522898	no hit
		Q00955	-1.34511	17.2232	-5.19481	LCSPDP_Sec61	0.00441528	0.0905723	no hit
ACE2		P21192	-0.686446	15.5833	-1.87002	SMPH_Sec61	0.12141	0.234397	no hit
		P21192	1.21175	16.5324	1.67505	LCSPDP_Sec61	0.159789	0.356029	no hit
		P21192	-0.386388	15.7334	-1.07884	SMPH_Sec61_S353c	0.328202	0.463027	no hit
		P21192	0.0487187	15.9509	0.0772093	LCSPDP_Sec61_S353c	0.941642	0.970335	no hit
ACH1		P32316	-0.0418447	19.353	-0.14014	LCSPDP_Sec61_S353c	0.894367	0.948246	no hit
		P32316	1.18369	19.9657	3.64287	SMPH_Sec61	0.015309	0.066242	no hit
		P32316	1.26883	20.0083	3.70891	SMPH_Sec61_S353c	0.0129569	0.0497626	no hit
		P32316	0.351017	19.5494	1.00827	LCSPDP_Sec61	0.363337	0.56225	no hit
ACK1		Q07622	-1.63606	17.405	-3.80669	SMPH_Sec61_S353c	0.0116825	0.0474297	no hit
		Q07622	-1.07238	17.6869	-1.84668	SMPH_Sec61	0.125079	0.238451	no hit
		Q07622	0.174502	18.3103	0.316752	LCSPDP_Sec61_S353c	0.765043	0.879875	no hit
		Q07622	-0.221905	18.1121	-0.324145	LCSPDP_Sec61	0.76003	0.856084	no hit
ACO1		P19414	-0.172949	21.0872	-0.687132	LCSPDP_Sec61_S353c	0.524491	0.751416	no hit
		P19414	0.757572	21.5525	2.84139	LCSPDP_Sec61	0.0397647	0.195921	no hit
		P19414	1.34984	21.8486	4.20486	SMPH_Sec61_S353c	0.00777944	0.0384408	no hit
	Other hit/candidate	P19414	1.60971	21.9786	5.13072	SMPH_Sec61	0.0038575	0.030467	hit
ACO2		P39533	-1.2843	15.5509	-2.17564	SMPH_Sec61_S353c	0.0795385	0.163373	no hit
		P39533	0.567157	16.4766	0.719758	SMPH_Sec61	0.504432	0.622695	no hit
		P39533	0.227994	16.307	0.264844	LCSPDP_Sec61	0.802572	0.881717	no hit
ACP1		P32463	-0.116917	19.6016	-0.378355	SMPH_Sec61	0.720956	0.805805	no hit
		P32463	-0.437571	19.4413	-1.23546	SMPH_Sec61_S353c	0.269616	0.403003	no hit
		P32463	-1.54506	18.8876	-5.58084	LCSPDP_Sec61_S353c	0.00311601	0.094761	no hit
		P32463	0.973621	20.1469	3.64388	LCSPDP_Sec61	0.0171449	0.135826	no hit
ACS2		P52910	1.3085	17.6862	4.82865	LCSPDP_Sec61_S353c	0.0056362	0.128062	no hit
		P52910	-0.39781	16.8331	-1.07942	LCSPDP_Sec61	0.33367	0.539806	no hit
		P52910	-1.42752	16.3182	-3.40642	SMPH_Sec61_S353c	0.0180181	0.0605391	no hit
		P52910	0.429199	17.2466	0.452152	SMPH_Sec61	0.670412	0.766107	no hit
ACT1		P60010	0.315504	24.4672	1.34349	LCSPDP_Sec61_S353c	0.240453	0.532675	no hit
		P60010	-0.314282	24.1524	-0.976773	SMPH_Sec61_S353c	0.371964	0.504693	no hit
		P60010	-0.0379332	24.2905	-0.0591884	SMPH_Sec61	0.955133	0.969538	no hit
		P60010	-0.116153	24.2514	-0.449728	LCSPDP_Sec61	0.673281	0.790204	no hit
ADE3		P07245	0.939086	14.4649	1.65134	LCSPDP_Sec61	0.164583	0.362131	no hit
		P07245	1.36746	14.679	4.14906	LCSPDP_Sec61_S353c	0.0102238	0.159864	no hit
	Other hit/candidate	P07245	3.20237	15.5965	10.8979	SMPH_Sec61	0.000125274	0.0120715	hit
	Other hit/candidate	P07245	3.2613	15.626	8.80006	SMPH_Sec61_S353c	0.000259049	0.00791876	hit
ADH1		P00330	-0.156772	20.744	-0.492493	SMPH_Sec61_S353c	0.642489	0.738673	no hit
		P00330	-0.276046	20.6844	-1.14707	LCSPDP_Sec61_S353c	0.306486	0.595879	no hit
		P00330	0.603683	21.1242	1.80787	LCSPDP_Sec61	0.135439	0.334188	no hit
		P00330	0.103073	20.8739	0.313201	SMPH_Sec61	0.76698	0.839071	no hit
ADH2		P00331	-0.759899	18.2064	-2.47524	SMPH_Sec61_S353c	0.054358	0.125547	no hit
		P00331	-0.457238	18.3577	-1.0536	LCSPDP_Sec61_S353c	0.343298	0.619185	no hit
		P00331	0.175716	18.6742	0.332911	LCSPDP_Sec61	0.753819	0.850432	no hit
		P00331	-0.549954	18.3114	-1.31246	SMPH_Sec61	0.247303	0.380921	no hit
ADH3		P07246	-0.778139	27.011	-3.07173	LCSPDP_Sec61_S353c	0.0301659	0.232823	no hit
		P07246	-1.26448	26.7678	-4.08993	SMPH_Sec61_S353c	0.00872697	0.0404921	no hit
		P07246	-0.18769	27.3062	-0.744771	LCSPDP_Sec61	0.492645	0.662122	no hit
		P07246	-0.845426	26.9773	-2.17075	SMPH_Sec61	0.0830056	0.182863	no hit
ADP1		P25371	0.644124	16.3875	2.62957	LCSPDP_Sec61_S353c	0.0495989	0.269355	no hit
		P25371	0.582471	16.3566	1.49665	SMPH_Sec61	0.195722	0.323695	no hit
		P25371	0.544375	16.3376	1.76062	SMPH_Sec61_S353c	0.136435	0.245899	no hit
		P25371	-2.82725	14.6518	-4.28726	LCSPDP_Sec61	0.00938677	0.114916	no hit
ADR1		P07248	-1.70103	19.5404	-5.48395	SMPH_Sec61_S353c	0.0024433	0.0232263	no hit
		P07248	-0.322321	20.2297	-1.41123	LCSPDP_Sec61_S353c	0.220947	0.516185	no hit
		P07248	-1.93572	19.423	-5.93183	SMPH_Sec61	0.00205914	0.0241798	no hit
		P07248	-0.627479	20.0771	-2.46657	LCSPDP_Sec61	0.0610095	0.226549	no hit
ADY2		P25613	0.642097	18.6085	1.61015	SMPH_Sec61	0.169281	0.291488	no hit
		P25613	0.299072	18.437	0.716906	LCSPDP_Sec61_S353c	0.507534	0.746311	no hit
		P25613	0.540294	18.5576	1.03189	SMPH_Sec61_S353c	0.347768	0.480604	no hit
		P25613	1.05136	18.8131	2.44413	LCSPDP_Sec61	0.0626352	0.229189	no hit
AEP1		P32493	1.08464	14.868	2.9451	SMPH_Sec61	0.0327386	0.100754	no hit
AEP3		Q12089	0.481837	13.2718	1.23546	SMPH_Sec61_S353c	0.269617	0.403003	no hit
		Q12089	0.884917	13.4733	1.58773	SMPH_Sec61	0.17421	0.296675	no hit
AFG1		P32317	0.303287	17.5093	1.12543	LCSPDP_Sec61_S353c	0.314683	0.59955	no hit
		P32317	-0.733926	16.9907	-2.76939	LCSPDP_Sec61	0.0430997	0.199546	no hit
	Other hit/candidate	P32317	1.80445	18.2599	5.44514	SMPH_Sec61_S353c	0.00252315	0.0234815	hit
	Other hit/candidate	P32317	1.73725	18.2263	3.68097	SMPH_Sec61	0.0147193	0.0649159	candidate
AFG3		P39925	0.44635	19.2864	1.39003	SMPH_Sec61_S353c	0.221166	0.348281	no hit
		P39925	0.929915	19.5281	3.65164	LCSPDP_Sec61_S353c	0.0164763	0.184428	no hit
		P39925	0.823615	19.475	2.65871	SMPH_Sec61	0.04573	0.12463	no hit
		P39925	-0.117107	19.0046	-0.429618	LCSPDP_Sec61	0.686829	0.800178	no hit
AGE1		Q04412	1.06146	17.6222	3.00025	LCSPDP_Sec61	0.033389	0.190451	no hit
		Q04412	-0.368367	16.9073	-1.11144	SMPH_Sec61_S353c	0.315172	0.451197	no hit
		Q04412	0.263667	17.2233	0.703996	LCSPDP_Sec61_S353c	0.514839	0.746912	no hit
		Q04412	0.247857	17.2154	0.392997	SMPH_Sec61	0.710786	0.797895	no hit
AHA1		Q12449	-0.166188	20.8272	-0.546665	SMPH_Sec61_S353c	0.607273	0.718285	no hit
		Q12449	0.11482	20.9677	0.473359	LCSPDP_Sec61_S353c	0.657166	0.825201	no hit
		Q12449	-0.369654	20.7255	-1.05179	SMPH_Sec61	0.341829	0.469438	no hit
		Q12449	-0.441685	20.6895	-1.48212	LCSPDP_Sec61	0.20328	0.405555	no hit
AHC1		Q12433	0.403461	18.9751	1.16501	LCSPDP_Sec61_S353c	0.299834	0.58937	no hit
		Q12433	-0.178232	18.6843	-0.487607	SMPH_Sec61	0.646795	0.745524	no hit
		Q12433	-0.559701	18.4936	-1.58341	SMPH_Sec61_S353c	0.172019	0.288985	no hit
	Other hit/candidate	Q12433	1.72378	19.6353	5.50572	LCSPDP_Sec61	0.00348722	0.0905723	candidate
AI1		P03875	-1.26409	21.5123	-3.84785	SMPH_Sec61_S353c	0.0111892	0.0463936	no hit
		P03875	-1.15998	21.5643	-3.73845	SMPH_Sec61	0.0138782	0.0622708	no hit
		P03875	-0.463921	21.9123	-1.67037	LCSPDP_Sec61	0.160723	0.356994	no hit
		P03875	-0.118971	22.0848	-0.501388	LCSPDP_Sec61_S353c	0.638737	0.813038	no hit
AI2		P03876	-1.05399	21.2787	-3.14191	SMPH_Sec61_S353c	0.0243262	0.0736399	no hit
		P03876	-0.365639	21.6228	-1.27773	LCSPDP_Sec61	0.261971	0.474709	no hit
		P03876	0.122671	21.867	0.495475	LCSPDP_Sec61_S353c	0.642601	0.815166	no hit
		P03876	-0.670595	21.4704	-2.08839	SMPH_Sec61	0.0920466	0.198103	no hit
AIM10		P39965	0.351434	15.4196	0.380842	LCSPDP_Sec61	0.720253	0.827317	no hit
	Other hit/candidate	P39965	1.77133	16.1295	4.34578	LCSPDP_Sec61_S353c	0.00854997	0.152996	candidate
	Other hit/candidate	P39965	1.66879	16.0782	3.98018	SMPH_Sec61	0.0108959	0.052967	candidate
	Other hit/candidate	P39965	2.54256	16.5151	4.54944	SMPH_Sec61_S353c	0.00557483	0.0336867	hit
AIM17		P23180	1.40079	19.3291	3.6524	LCSPDP_Sec61_S353c	0.0164638	0.184428	no hit
		P23180	1.06198	19.1597	2.16488	LCSPDP_Sec61	0.08738	0.271468	no hit
	Other hit/candidate	P23180	1.71343	19.4854	4.99059	SMPH_Sec61_S353c	0.00372567	0.0276649	hit
	Other hit/candidate	P23180	1.9449	19.6011	4.99733	SMPH_Sec61	0.00431277	0.0319434	hit
AIM19		P40502	-0.948442	21.1749	-2.38715	SMPH_Sec61	0.0634811	0.152119	no hit
		P40502	-0.477326	21.4105	-1.31796	SMPH_Sec61_S353c	0.242665	0.37346	no hit
		P40502	-0.278507	21.5099	-0.79813	LCSPDP_Sec61_S353c	0.463276	0.714357	no hit
		P40502	0.429308	21.8638	1.09199	LCSPDP_Sec61	0.328653	0.535962	no hit
AIM24		P47127	-0.757179	17.0641	-1.46516	SMPH_Sec61_S353c	0.20066	0.324415	no hit
		P47127	-0.268444	17.3085	-0.342592	SMPH_Sec61	0.746068	0.828128	no hit
		P47127	-0.0371388	17.4241	-0.10372	LCSPDP_Sec61	0.921756	0.952481	no hit
		P47127	0.0711714	17.4783	0.173059	LCSPDP_Sec61_S353c	0.869825	0.939259	no hit
AIM25		P47140	1.11905	18.6668	3.34744	SMPH_Sec61_S353c	0.0192469	0.0633036	no hit
		P47140	0.901783	18.5582	3.02432	SMPH_Sec61	0.0299151	0.0960758	no hit
		P47140	0.42715	18.3209	0.953971	LCSPDP_Sec61_S353c	0.386642	0.654535	no hit
		P47140	-0.0577932	18.0784	-0.179105	LCSPDP_Sec61	0.865467	0.923078	no hit
AIM32		Q04689	-1.17703	24.3804	-3.49421	SMPH_Sec61	0.017884	0.0719076	no hit
		Q04689	-1.51512	24.2114	-4.56409	SMPH_Sec61_S353c	0.00549844	0.0336867	no hit
		Q04689	-0.182749	24.8776	-0.680609	LCSPDP_Sec61_S353c	0.528257	0.754363	no hit
		Q04689	-0.237261	24.8503	-0.938866	LCSPDP_Sec61	0.394393	0.586143	no hit
AIM36		Q03798	0.656046	16.2104	1.33761	SMPH_Sec61_S353c	0.236618	0.366323	no hit
		Q03798	-0.929278	15.4177	-2.75784	LCSPDP_Sec61_S353c	0.0428007	0.259879	no hit
		Q03798	0.950588	16.3576	2.64936	SMPH_Sec61	0.0462414	0.125143	no hit
		Q03798	-0.409431	15.6776	-1.61055	LCSPDP_Sec61	0.173179	0.372881	no hit
AIM39		Q08223	0.550256	16.8301	1.51643	LCSPDP_Sec61_S353c	0.193639	0.484261	no hit
		Q08223	1.29536	17.2026	4.25296	LCSPDP_Sec61	0.00967852	0.115742	no hit
	Other hit/candidate	Q08223	2.10427	17.6071	5.7464	SMPH_Sec61	0.00236668	0.0258002	hit
	Other hit/candidate	Q08223	2.11409	17.612	5.83331	SMPH_Sec61_S353c	0.00184304	0.0206712	hit
AIM45		Q12480	0.691529	19.5657	1.50236	SMPH_Sec61_S353c	0.191188	0.313091	no hit
		Q12480	-0.18635	19.1268	-0.691881	LCSPDP_Sec61	0.522336	0.682723	no hit
		Q12480	-0.154703	19.1426	-0.518217	LCSPDP_Sec61_S353c	0.627813	0.812463	no hit
		Q12480	0.599342	19.5197	1.48026	SMPH_Sec61	0.199859	0.328083	no hit
AIM46		P38885	1.53992	22.7517	3.74311	SMPH_Sec61	0.0138124	0.0621557	no hit
		P38885	1.52015	22.7418	4.84512	LCSPDP_Sec61_S353c	0.00555962	0.128062	no hit
	Other hit/candidate	P38885	1.79202	22.8777	6.21417	LCSPDP_Sec61	0.00211326	0.0828068	candidate
	Other hit/candidate	P38885	1.71304	22.8382	3.54996	SMPH_Sec61_S353c	0.0153806	0.0545618	candidate
AIM6		Q07716	-0.378337	15.7217	-0.721825	SMPH_Sec61	0.503266	0.622136	no hit
AIM9		P40053	-0.155909	16.7414	-0.458799	LCSPDP_Sec61	0.667215	0.786322	no hit
		P40053	0.349936	16.9943	0.746636	SMPH_Sec61_S353c	0.487692	0.613155	no hit
		P40053	0.132663	16.8857	0.383182	LCSPDP_Sec61_S353c	0.718335	0.849299	no hit
		P40053	0.461925	17.0503	1.17248	SMPH_Sec61	0.294675	0.427199	no hit
AIR2		Q12476	0.0590602	18.7146	0.155166	LCSPDP_Sec61	0.88326	0.928576	no hit
		Q12476	-2.71782	17.3261	-6.4332	SMPH_Sec61_S353c	0.0011695	0.0174853	no hit
		Q12476	-1.11203	18.129	-3.53908	SMPH_Sec61	0.0170579	0.0700418	no hit
		Q12476	-1.43944	17.9653	-5.61843	LCSPDP_Sec61_S353c	0.00303004	0.094761	no hit
AKL1		P38080	-0.811873	19.2535	-1.57643	SMPH_Sec61_S353c	0.173594	0.290691	no hit
		P38080	0.0966165	19.7078	0.292584	LCSPDP_Sec61_S353c	0.78234	0.888642	no hit
		P38080	-0.18166	19.5686	-0.445542	SMPH_Sec61	0.674865	0.768867	no hit
		P38080	1.22744	20.2732	3.16845	LCSPDP_Sec61	0.0278718	0.17823	no hit
ALD4		P46367	0.461565	22.8815	1.4921	SMPH_Sec61_S353c	0.193759	0.315643	no hit
		P46367	0.259099	22.7803	1.03429	LCSPDP_Sec61	0.352238	0.55418	no hit
		P46367	0.0995036	22.7005	0.413478	LCSPDP_Sec61_S353c	0.69748	0.844286	no hit
		P46367	0.401856	22.8517	1.13928	SMPH_Sec61	0.307043	0.437826	no hit
ALD5		P40047	1.25263	17.5316	3.24487	SMPH_Sec61	0.0233945	0.0825071	no hit
		P40047	1.38197	17.5962	3.33785	SMPH_Sec61_S353c	0.0194554	0.0637204	no hit
		P40047	0.560949	17.1857	1.39374	LCSPDP_Sec61	0.22692	0.434346	no hit
		P40047	-0.527417	16.6415	-1.73432	LCSPDP_Sec61_S353c	0.147261	0.433909	no hit
ALD6		P54115	-0.623254	15.8072	-1.84216	SMPH_Sec61	0.125804	0.239244	no hit
		P54115	-0.552718	15.8425	-1.09613	SMPH_Sec61_S353c	0.321236	0.458078	no hit
		P54115	0.407288	16.3225	1.53269	LCSPDP_Sec61_S353c	0.189726	0.480122	no hit
		P54115	-2.63241	14.8026	-3.1805	LCSPDP_Sec61	0.0275186	0.177957	no hit
ALE1		Q08548	0.943112	20.4772	2.64493	SMPH_Sec61_S353c	0.0440288	0.107652	no hit
		Q08548	-0.271732	19.8698	-1.0568	LCSPDP_Sec61_S353c	0.341977	0.6183	no hit
		Q08548	0.585299	20.2983	1.66928	SMPH_Sec61	0.156938	0.276382	no hit
		Q08548	-0.820764	19.5952	-3.07083	LCSPDP_Sec61	0.0309347	0.184041	no hit
ALG11		P53954	-0.805885	17.7491	-1.47221	LCSPDP_Sec61	0.205805	0.407608	no hit
	Known interactors	P53954	2.31848	19.3113	4.54145	SMPH_Sec61	0.00642148	0.0393582	hit
	Known interactors	P53954	1.83808	19.0711	3.65114	LCSPDP_Sec61_S353c	0.0164845	0.184428	candidate
	Known interactors	P53954	2.46398	19.384	4.67549	SMPH_Sec61_S353c	0.00495544	0.0322065	hit
ALG12		P53730	1.07244	15.2761	1.71042	LCSPDP_Sec61	0.152895	0.347732	no hit
	Known interactors	P53730	2.25362	15.8667	5.53439	SMPH_Sec61	0.00278712	0.0272379	hit
	Known interactors	P53730	4.20228	16.841	6.86235	SMPH_Sec61_S353c	0.000862218	0.0155239	hit
	Known interactors	P53730	4.80043	17.1401	10.8678	LCSPDP_Sec61_S353c	0.000167605	0.0311746	hit
ALG13	Known interactors	P53178	3.89016	14.2638	10.1723	SMPH_Sec61_S353c	0.000126499	0.00617549	hit
	Known interactors	P53178	4.90623	14.7718	7.35792	SMPH_Sec61	0.000783349	0.016842	hit
ALG2		P43636	0.73193	18.637	2.23744	SMPH_Sec61_S353c	0.0734742	0.154167	no hit
		P43636	-0.0271887	18.2574	-0.099341	LCSPDP_Sec61_S353c	0.924973	0.962663	no hit
		P43636	-1.61447	17.4638	-4.36128	LCSPDP_Sec61	0.00879168	0.110739	no hit
		P43636	0.686118	18.6141	1.71502	SMPH_Sec61	0.148011	0.267316	no hit
ALG5		P40350	-1.89884	14.6445	-2.7407	LCSPDP_Sec61	0.0445157	0.201007	no hit
		P40350	-2.854	14.1669	-4.52869	LCSPDP_Sec61_S353c	0.00727524	0.143268	no hit
		P40350	0.718221	15.953	2.0476	SMPH_Sec61_S353c	0.0938427	0.186133	no hit
	Known interactors	P40350	1.65502	16.4214	4.95279	SMPH_Sec61	0.00447861	0.0323104	hit
ALG9		P53868	0.736352	18.1037	1.88495	SMPH_Sec61_S353c	0.115968	0.216561	no hit
		P53868	0.684208	18.0776	2.18086	LCSPDP_Sec61_S353c	0.0846323	0.344766	no hit
		P53868	0.296282	17.8837	0.734696	LCSPDP_Sec61	0.498205	0.663964	no hit
		P53868	-0.190994	17.64	-0.458121	SMPH_Sec61	0.666405	0.763578	no hit
ALK1		P43633	-1.36545	18.0382	-4.44799	SMPH_Sec61_S353c	0.00613878	0.0350109	no hit
		P43633	-0.17987	18.631	-0.77061	LCSPDP_Sec61_S353c	0.477941	0.722464	no hit
		P43633	-1.86528	17.7883	-5.98466	SMPH_Sec61	0.00198032	0.0241132	no hit
		P43633	-1.57051	17.9357	-6.20326	LCSPDP_Sec61	0.00212886	0.0828068	no hit
ALK2		P32789	-1.43363	17.819	-3.31883	SMPH_Sec61_S353c	0.0198768	0.064693	no hit
		P32789	-0.369038	18.3512	-1.39791	LCSPDP_Sec61_S353c	0.224659	0.518062	no hit
		P32789	-0.743275	18.1641	-1.98523	LCSPDP_Sec61	0.108785	0.300063	no hit
		P32789	-1.47468	17.7984	-4.85572	SMPH_Sec61	0.00486658	0.0337372	no hit
ALO1		P54783	-1.23103	18.5162	-2.69226	LCSPDP_Sec61_S353c	0.0461367	0.263032	no hit
		P54783	-0.873606	18.6949	-2.20365	SMPH_Sec61	0.0796621	0.177946	no hit
		P54783	-0.86531	18.6991	-2.78083	SMPH_Sec61_S353c	0.0372977	0.0964783	no hit
		P54783	-0.272622	18.9954	-0.512209	LCSPDP_Sec61	0.632111	0.761183	no hit
ALR1		Q08269;P43553	-1.00069	15.0456	-1.72759	LCSPDP_Sec61	0.14966	0.344773	no hit
		Q08269;P43553	1.25558	16.1737	3.95925	SMPH_Sec61_S353c	0.00996902	0.0429329	no hit
		Q08269;P43553	0.22288	15.6573	0.580218	LCSPDP_Sec61_S353c	0.588522	0.798167	no hit
		Q08269;P43553	0.891121	15.9915	1.86581	SMPH_Sec61	0.122064	0.234435	no hit
ALT1		P52893	-0.75995	16.9158	-1.77229	SMPH_Sec61_S353c	0.134367	0.243015	no hit
		P52893	0.0175096	17.3045	0.0497296	LCSPDP_Sec61_S353c	0.962386	0.98159	no hit
		P52893	-0.461529	17.065	-1.05691	SMPH_Sec61	0.339706	0.468269	no hit
		P52893	0.00254166	17.297	0.00905969	LCSPDP_Sec61	0.993151	0.995944	no hit
ALY2		P47029	-1.03331	18.0413	-2.67849	SMPH_Sec61	0.0446688	0.122987	no hit
		P47029	-1.305	17.9054	-3.92319	SMPH_Sec61_S353c	0.0103465	0.0444119	no hit
		P47029	0.757458	18.9366	2.80519	LCSPDP_Sec61_S353c	0.04056	0.257563	no hit
		P47029	-0.287914	18.414	-0.870071	LCSPDP_Sec61	0.427284	0.607485	no hit
AMD1		P15274	-0.870145	20.5729	-2.48021	SMPH_Sec61	0.0566676	0.141486	no hit
		P15274	-1.24271	20.3866	-3.76066	SMPH_Sec61_S353c	0.0122637	0.0481588	no hit
		P15274	-0.375981	20.82	-1.62092	LCSPDP_Sec61_S353c	0.16981	0.462986	no hit
		P15274	-0.15402	20.9309	-0.444732	LCSPDP_Sec61	0.676633	0.792618	no hit
AMS1		P22855	1.28241	16.5654	4.07175	SMPH_Sec61_S353c	0.00888868	0.0411059	no hit
		P22855	0.346987	16.0977	0.774257	SMPH_Sec61	0.474353	0.595282	no hit
		P22855	-0.288367	15.78	-1.14968	LCSPDP_Sec61_S353c	0.305509	0.595802	no hit
		P22855	-0.568427	15.64	-1.01807	LCSPDP_Sec61	0.359121	0.560054	no hit
ANP1		P32629	-0.0592847	15.8752	-0.12453	LCSPDP_Sec61_S353c	0.906056	0.953475	no hit
		P32629	-0.499133	15.6553	-1.46532	SMPH_Sec61_S353c	0.20062	0.324415	no hit
		P32629	0.415871	16.1128	1.41417	SMPH_Sec61	0.217411	0.347901	no hit
ANR2		P36090	-0.355781	17.2802	-0.635312	LCSPDP_Sec61_S353c	0.55492	0.773872	no hit
		P36090	-0.927601	16.9943	-1.09652	LCSPDP_Sec61	0.326861	0.535962	no hit
	Other hit/candidate	P36090	2.01489	18.4655	3.84005	SMPH_Sec61_S353c	0.0112808	0.0465257	hit
	Other hit/candidate	P36090	1.71442	18.3153	2.73665	SMPH_Sec61	0.041703	0.118235	candidate
APE2		P32454	0.269943	14.9599	0.438479	LCSPDP_Sec61_S353c	0.680497	0.8374	no hit
		P32454	0.442566	15.0462	1.07486	SMPH_Sec61_S353c	0.329825	0.464496	no hit
		P32454	-2.25038	13.6998	-5.12341	LCSPDP_Sec61	0.00466819	0.0905723	no hit
		P32454	-0.53341	14.5582	-1.01148	SMPH_Sec61	0.358958	0.483332	no hit
APE3		P37302	-1.89536	18.712	-5.24906	SMPH_Sec61_S353c	0.00297607	0.0246157	no hit
		P37302	-0.261924	19.5287	-0.921846	LCSPDP_Sec61_S353c	0.401549	0.664136	no hit
		P37302	-1.9981	18.6607	-5.47088	SMPH_Sec61	0.00292979	0.0279958	no hit
		P37302	-1.05871	19.1303	-2.88041	LCSPDP_Sec61	0.0380798	0.192391	no hit
APJ1		P53940	-0.0613463	15.1934	-0.105534	SMPH_Sec61	0.920123	0.944678	no hit
APL2	Other hit/candidate	P36000	2.30954	13.4693	5.04721	SMPH_Sec61	0.00413549	0.031228	hit
	Other hit/candidate	P36000	2.69122	13.6601	4.67505	SMPH_Sec61_S353c	0.00495744	0.0322065	hit
	Other hit/candidate	P36000	2.25974	13.4444	5.09641	LCSPDP_Sec61_S353c	0.00453035	0.122567	candidate
APM4		Q99186	-0.174302	16.0862	-0.444511	LCSPDP_Sec61_S353c	0.676432	0.835792	no hit
		Q99186	-1.50362	15.4216	-3.00908	SMPH_Sec61_S353c	0.0284016	0.0814339	no hit
		Q99186	-1.18191	15.5824	-2.85355	SMPH_Sec61	0.0363802	0.107717	no hit
ARB1		P40024	-1.23198	20.8907	-3.7029	SMPH_Sec61_S353c	0.0130401	0.0498274	no hit
		P40024	-0.269599	21.3719	-1.15386	LCSPDP_Sec61_S353c	0.303952	0.594324	no hit
		P40024	-1.96414	20.5246	-6.30098	SMPH_Sec61	0.00157645	0.0228957	no hit
		P40024	-1.43522	20.7891	-5.496	LCSPDP_Sec61	0.0035125	0.0905723	no hit
ARC19		P33204	0.234846	18.5636	0.685236	SMPH_Sec61_S353c	0.522583	0.64608	no hit
		P33204	0.196004	18.5441	0.812312	LCSPDP_Sec61_S353c	0.455851	0.706329	no hit
		P33204	-0.401245	18.2455	-1.10769	SMPH_Sec61	0.319232	0.450065	no hit
		P33204	0.0309864	18.4616	0.0962471	LCSPDP_Sec61	0.927371	0.956897	no hit
ARC35		P53731	-1.1126	17.644	-2.93739	SMPH_Sec61	0.0330291	0.101246	no hit
		P53731	-0.289145	18.0557	-0.911358	SMPH_Sec61_S353c	0.402432	0.535774	no hit
		P53731	0.0525719	18.2266	0.182263	LCSPDP_Sec61_S353c	0.86299	0.935273	no hit
		P53731	-1.29076	17.5549	-4.84343	LCSPDP_Sec61	0.00584116	0.096336	no hit
ARC40		P38328	1.17903	16.9657	3.85364	SMPH_Sec61_S353c	0.0111217	0.0463601	no hit
		P38328	0.612826	16.6826	2.54514	LCSPDP_Sec61_S353c	0.0547272	0.28463	no hit
ARE2		P53629	-0.728656	17.7466	-2.19905	SMPH_Sec61	0.0801203	0.178311	no hit
		P53629	-0.686339	17.7678	-1.2862	LCSPDP_Sec61_S353c	0.258209	0.552227	no hit
		P53629	-0.26668	17.9776	-0.854531	SMPH_Sec61_S353c	0.430461	0.561112	no hit
		P53629	-0.356619	17.9326	-1.09623	LCSPDP_Sec61	0.326978	0.535962	no hit
ARF1		P11076	-0.528099	17.9131	-1.7433	SMPH_Sec61	0.142749	0.260782	no hit
		P11076	-0.38383	17.9852	-1.20482	SMPH_Sec61_S353c	0.280295	0.413723	no hit
		P11076	-0.419728	17.9673	-1.3907	LCSPDP_Sec61	0.227777	0.434586	no hit
		P11076	0.0410976	18.1977	0.17685	LCSPDP_Sec61_S353c	0.867008	0.937579	no hit
ARF2		P19146	0.1708	18.8297	0.259169	SMPH_Sec61_S353c	0.805467	0.862447	no hit
		P19146	1.06195	19.2753	2.81981	LCSPDP_Sec61_S353c	0.0398949	0.257563	no hit
		P19146	0.0974965	18.7931	0.227469	SMPH_Sec61	0.829217	0.880446	no hit
		P19146	-0.899346	18.2947	-1.45688	LCSPDP_Sec61	0.209775	0.412544	no hit
ARG2		P40360	1.18506	17.3821	2.06595	SMPH_Sec61_S353c	0.0916366	0.182454	no hit
		P40360	1.46815	17.5236	3.27842	SMPH_Sec61	0.0225511	0.0813247	no hit
		P40360	0.264796	16.9219	0.438641	LCSPDP_Sec61_S353c	0.680388	0.8374	no hit
		P40360	-1.33079	16.1241	-2.95785	LCSPDP_Sec61	0.0349693	0.191972	no hit
ARG5,6		Q01217	2.51395	18.4468	8.30826	SMPH_Sec61_S353c	0.00034328	0.00877333	hit
		Q01217	2.7784	18.579	9.12494	SMPH_Sec61	0.000289419	0.0158078	hit
		Q01217	0.266444	17.323	1.05457	LCSPDP_Sec61	0.343786	0.547753	no hit
		Q01217	0.0203922	17.2	0.0744842	LCSPDP_Sec61_S353c	0.943697	0.970362	no hit
ARO1		P08566	-0.710759	13.841	-1.44364	LCSPDP_Sec61	0.213262	0.415454	no hit
		P08566	-1.35463	13.5191	-2.34618	LCSPDP_Sec61_S353c	0.0692892	0.321804	no hit
	Other hit/candidate	P08566	2.3416	15.3672	5.44841	SMPH_Sec61	0.00298233	0.0280532	hit
	Other hit/candidate	P08566	1.63949	15.0162	3.78291	SMPH_Sec61_S353c	0.0119787	0.0478841	hit
ARP2		P32381	-0.694978	18.0161	-1.06972	SMPH_Sec61	0.334436	0.465529	no hit
		P32381	0.160806	18.444	0.453804	SMPH_Sec61_S353c	0.668309	0.760786	no hit
		P32381	0.209513	18.4684	0.667678	LCSPDP_Sec61_S353c	0.535779	0.760188	no hit
		P32381	-0.0521622	18.3376	-0.194058	LCSPDP_Sec61	0.854399	0.915381	no hit
ARP3		P47117	1.41807	18.5928	2.48169	SMPH_Sec61_S353c	0.0539206	0.124907	no hit
		P47117	1.05653	18.412	2.30974	LCSPDP_Sec61_S353c	0.0723914	0.327412	no hit
		P47117	-1.26629	17.2506	-1.787	LCSPDP_Sec61	0.138996	0.338393	no hit
		P47117	-0.319273	17.7241	-0.324489	SMPH_Sec61	0.758921	0.834975	no hit
ARP4		P80428	-0.279169	16.0767	-0.414922	SMPH_Sec61	0.695686	0.786075	no hit
		P80428	0.746839	16.5897	1.6392	LCSPDP_Sec61	0.167097	0.364342	no hit
		P80428	-0.891706	15.7704	-0.997324	LCSPDP_Sec61_S353c	0.367248	0.636973	no hit
		P80428	-1.08907	15.6717	-1.02981	SMPH_Sec61_S353c	0.348658	0.481024	no hit
ARP9		Q05123	0.104341	15.9883	0.30414	SMPH_Sec61_S353c	0.772834	0.83554	no hit
		Q05123	-0.215994	15.8282	-0.762357	LCSPDP_Sec61_S353c	0.482406	0.72507	no hit
		Q05123	-0.221665	15.8253	-0.65219	SMPH_Sec61	0.543541	0.657344	no hit
		Q05123	0.375824	16.1241	1.18017	LCSPDP_Sec61	0.295292	0.5049	no hit
ART5		P53244	-2.42805	16.2943	-3.80978	SMPH_Sec61_S353c	0.0116445	0.047399	no hit
		P53244	-1.58175	16.7175	-4.32592	SMPH_Sec61	0.00782577	0.0444305	no hit
		P53244	-1.15955	16.9285	-1.79003	LCSPDP_Sec61_S353c	0.137325	0.423431	no hit
		P53244	-1.19252	16.9121	-3.48893	LCSPDP_Sec61	0.020008	0.147831	no hit
ARX1		Q03862	0.823451	13.3645	1.8234	SMPH_Sec61_S353c	0.125678	0.230238	no hit
ASI3		P53983	-0.460248	15.3235	-0.947228	LCSPDP_Sec61	0.390539	0.583762	no hit
	Shortlisted Hits	P53983	2.54883	16.828	6.60807	SMPH_Sec61_S353c	0.00103088	0.0167411	hit
	Shortlisted Hits	P53983	1.9274	16.5173	5.62476	SMPH_Sec61	0.00259798	0.026233	hit
	Shortlisted Hits	P53983	1.85684	16.482	7.06588	LCSPDP_Sec61_S353c	0.00114019	0.0636596	candidate
ASK10		P48361	-1.36914	21.3506	-4.18557	SMPH_Sec61_S353c	0.00792984	0.0384408	no hit
		P48361	0.362624	22.2165	1.33458	LCSPDP_Sec61_S353c	0.243136	0.533439	no hit
		P48361	-1.29521	21.3876	-4.18603	SMPH_Sec61	0.00892855	0.0481141	no hit
		P48361	-0.439908	21.8152	-1.56495	LCSPDP_Sec61	0.183322	0.38052	no hit
ASM4	Other hit/candidate	Q05166	4.77	14.7037	11.5196	SMPH_Sec61	9.62142e-05	0.0120715	hit
	Other hit/candidate	Q05166	4.82463	14.731	9.87553	SMPH_Sec61_S353c	0.000146564	0.00617549	hit
AST1		P35183;P0C5L1	-0.0871182	16.7876	-0.286955	LCSPDP_Sec61_S353c	0.78639	0.890119	no hit
		P35183;P0C5L1	0.901134	17.2818	2.87086	SMPH_Sec61	0.0356581	0.107182	no hit
		P35183;P0C5L1	0.356008	17.0092	0.692396	SMPH_Sec61_S353c	0.518429	0.642984	no hit
	Other hit/candidate	P35183;P0C5L1	1.97107	17.8167	5.1132	LCSPDP_Sec61	0.00470573	0.0905723	candidate
AST2		P39945	-0.3508	24.1203	-1.34527	LCSPDP_Sec61_S353c	0.239921	0.532675	no hit
		P39945	-1.98532	23.303	-5.96032	SMPH_Sec61	0.00201618	0.0241132	no hit
		P39945	-2.7871	22.9021	-7.8812	SMPH_Sec61_S353c	0.000443713	0.0103246	no hit
		P39945	-0.180103	24.2056	-0.607952	LCSPDP_Sec61	0.571947	0.721616	no hit
ATG15		P25641	0.941946	16.6048	1.70569	SMPH_Sec61_S353c	0.146604	0.260051	no hit
		P25641	-1.06629	15.6006	-1.81257	LCSPDP_Sec61_S353c	0.133503	0.420923	no hit
		P25641	0.322206	16.2949	0.607699	SMPH_Sec61	0.570364	0.681268	no hit
		P25641	-2.01596	15.1258	-1.49616	LCSPDP_Sec61	0.199752	0.400781	no hit
ATG23		Q06671	0.10462	17.9684	0.314033	SMPH_Sec61_S353c	0.765722	0.830731	no hit
		Q06671	0.31431	18.0733	1.35819	LCSPDP_Sec61_S353c	0.236086	0.529613	no hit
		Q06671	-0.401127	17.7156	-1.22557	SMPH_Sec61	0.275818	0.410133	no hit
		Q06671	-0.830012	17.5011	-2.7869	LCSPDP_Sec61	0.0422609	0.19934	no hit
ATG26		Q06321	-1.24404	13.4617	-1.53353	LCSPDP_Sec61_S353c	0.189524	0.480122	no hit
		Q06321	0.0303123	14.0989	0.0439309	SMPH_Sec61_S353c	0.966599	0.981485	no hit
		Q06321	0.449396	14.3084	1.23188	SMPH_Sec61	0.273652	0.408499	no hit
ATP1		P07251	0.414347	25.354	1.64324	LCSPDP_Sec61	0.166255	0.363483	no hit
		P07251	0.286543	25.2901	1.24583	LCSPDP_Sec61_S353c	0.271449	0.561774	no hit
		P07251	-0.444036	24.9249	-1.40478	SMPH_Sec61	0.22002	0.349683	no hit
		P07251	-0.277853	25.0079	-0.909264	SMPH_Sec61_S353c	0.403439	0.536657	no hit
ATP14		Q12349	-1.47151	18.5775	-2.54071	SMPH_Sec61_S353c	0.0500901	0.11814	no hit
		Q12349	-0.487213	19.0696	-1.57884	SMPH_Sec61	0.176204	0.299411	no hit
		Q12349	-0.693434	18.9665	-1.89471	LCSPDP_Sec61_S353c	0.120483	0.409452	no hit
		Q12349	0.930429	19.7784	3.74354	LCSPDP_Sec61	0.0155546	0.135826	no hit
ATP15		P21306	1.06861	19.9381	2.68244	SMPH_Sec61	0.0444598	0.122987	no hit
		P21306	-0.0714763	19.368	-0.268093	LCSPDP_Sec61_S353c	0.800017	0.894563	no hit
		P21306	1.02859	19.9181	2.96145	SMPH_Sec61_S353c	0.0300436	0.0840896	no hit
	Other hit/candidate	P21306	2.8555	20.8315	8.74346	LCSPDP_Sec61	0.000487792	0.0546053	candidate
ATP16		Q12165	-0.175183	19.8254	-0.431733	SMPH_Sec61_S353c	0.683277	0.771904	no hit
		Q12165	0.838177	20.332	3.1964	LCSPDP_Sec61_S353c	0.0263681	0.221671	no hit
		Q12165	-0.316524	19.7547	-1.02291	SMPH_Sec61	0.354028	0.481578	no hit
		Q12165	1.16657	20.4962	3.18771	LCSPDP_Sec61	0.0273094	0.177957	no hit
ATP17		Q06405	0.591582	22.106	1.40402	LCSPDP_Sec61_S353c	0.222948	0.516185	no hit
		Q06405	-0.264729	21.6779	-0.730235	SMPH_Sec61_S353c	0.496849	0.62316	no hit
		Q06405	-0.135606	21.7425	-0.318673	SMPH_Sec61	0.763069	0.838347	no hit
		Q06405	1.30013	22.4603	3.82296	LCSPDP_Sec61	0.0144092	0.135826	no hit
ATP2		P00830	-0.314113	24.9557	-0.984953	SMPH_Sec61_S353c	0.368289	0.50189	no hit
		P00830	0.297139	25.2614	1.28938	LCSPDP_Sec61_S353c	0.257193	0.551445	no hit
		P00830	-0.459734	24.8829	-1.42311	SMPH_Sec61	0.214953	0.346974	no hit
		P00830	0.188357	25.207	0.727772	LCSPDP_Sec61	0.502053	0.665875	no hit
ATP25		Q03153	1.3402	16.0112	1.70115	SMPH_Sec61_S353c	0.147478	0.260974	no hit
		Q03153	-0.705069	14.9886	-1.53883	LCSPDP_Sec61_S353c	0.188266	0.479374	no hit
		Q03153	1.0533	15.8677	1.50784	SMPH_Sec61	0.192947	0.320474	no hit
ATP3		P38077	-0.614133	22.4869	-1.68053	SMPH_Sec61_S353c	0.15151	0.265697	no hit
		P38077	0.0741949	22.831	0.294578	LCSPDP_Sec61_S353c	0.780907	0.888371	no hit
		P38077	-0.650221	22.4688	-2.21108	SMPH_Sec61	0.0789273	0.177072	no hit
		P38077	-0.756481	22.4157	-2.23598	LCSPDP_Sec61	0.0802023	0.257587	no hit
ATP4		P05626	-0.723406	22.5835	-2.37079	SMPH_Sec61_S353c	0.0620008	0.136332	no hit
		P05626	-1.25071	22.3199	-4.18863	SMPH_Sec61	0.00890648	0.0481141	no hit
		P05626	-0.511077	22.6897	-1.76771	LCSPDP_Sec61	0.14237	0.341748	no hit
		P05626	-0.121804	22.8843	-0.517726	LCSPDP_Sec61_S353c	0.628131	0.812463	no hit
ATP5		P09457	0.353051	22.4341	1.51941	LCSPDP_Sec61_S353c	0.192915	0.483775	no hit
		P09457	-0.580594	21.9673	-1.92074	SMPH_Sec61	0.113815	0.225014	no hit
		P09457	-0.262027	22.1266	-0.843655	SMPH_Sec61_S353c	0.435993	0.565856	no hit
		P09457	0.36164	22.4384	1.074	LCSPDP_Sec61	0.335855	0.541775	no hit
ATP7		P30902	-1.00303	22.0048	-3.28167	SMPH_Sec61_S353c	0.0207296	0.0661667	no hit
		P30902	0.134355	22.5735	0.457929	LCSPDP_Sec61_S353c	0.667434	0.83028	no hit
		P30902	-0.954551	22.0291	-3.22286	SMPH_Sec61	0.0239675	0.0840506	no hit
		P30902	-0.240831	22.3859	-0.859729	LCSPDP_Sec61	0.432412	0.612456	no hit
AVO1		Q08236	-1.06537	18.5475	-3.45729	SMPH_Sec61	0.0185979	0.0735231	no hit
		Q08236	-1.25076	18.4548	-3.89118	SMPH_Sec61_S353c	0.0106953	0.0451871	no hit
		Q08236	-0.700342	18.73	-2.63958	LCSPDP_Sec61_S353c	0.0490276	0.269355	no hit
		Q08236	-0.462989	18.8486	-1.59471	LCSPDP_Sec61	0.176636	0.375944	no hit
AVT1		P47082	-1.47426	15.8888	-2.61338	SMPH_Sec61_S353c	0.0457747	0.110298	no hit
		P47082	-0.68545	16.2832	-1.20828	SMPH_Sec61	0.281838	0.415963	no hit
		P47082	-0.327894	16.462	-1.14177	LCSPDP_Sec61_S353c	0.308474	0.595879	no hit
		P47082	-0.709757	16.2711	-1.44381	LCSPDP_Sec61	0.213216	0.415454	no hit
AVT4		P50944	0.741796	16.1831	2.57752	LCSPDP_Sec61	0.0536295	0.213619	no hit
		P50944	-0.504155	15.5602	-1.87031	LCSPDP_Sec61_S353c	0.124207	0.412598	no hit
		P50944	0.673223	16.1489	1.51843	SMPH_Sec61_S353c	0.187231	0.308228	no hit
		P50944	0.397291	16.0109	0.870686	SMPH_Sec61	0.424399	0.545655	no hit
AVT7		P40501	-1.03657	17.7858	-1.20423	SMPH_Sec61_S353c	0.280504	0.413723	no hit
		P40501	0.559586	18.5839	0.591395	LCSPDP_Sec61_S353c	0.581603	0.794698	no hit
		P40501	1.56848	19.0883	1.75875	LCSPDP_Sec61	0.143965	0.342498	no hit
		P40501	0.866376	18.7372	1.1586	SMPH_Sec61	0.299791	0.431699	no hit
AXL1		P40851	0.163193	14.1376	0.343855	SMPH_Sec61_S353c	0.744443	0.815592	no hit
		P40851	0.123739	14.1179	0.33718	SMPH_Sec61	0.749901	0.830363	no hit
		P40851	0.213331	14.1627	0.398715	LCSPDP_Sec61_S353c	0.707605	0.848225	no hit
AYR1		P40471	1.52938	14.1279	3.96636	LCSPDP_Sec61_S353c	0.0121304	0.167393	no hit
	Other hit/candidate	P40471	5.98067	16.3535	6.81597	SMPH_Sec61	0.00110857	0.0204097	hit
	Other hit/candidate	P40471	6.4141	16.5702	10.6024	SMPH_Sec61_S353c	0.000102894	0.00617549	hit
BAG7		Q12128	-0.971105	17.892	-2.65912	SMPH_Sec61_S353c	0.0432673	0.106394	no hit
		Q12128	-0.296915	18.2291	-0.87957	SMPH_Sec61	0.420007	0.542262	no hit
		Q12128	-0.215733	18.2697	-0.751771	LCSPDP_Sec61_S353c	0.488176	0.727133	no hit
		Q12128	-0.0700627	18.3425	-0.25614	LCSPDP_Sec61	0.808889	0.886607	no hit
BAT1		P38891;P47176	1.29099	19.1471	4.18946	SMPH_Sec61_S353c	0.00789923	0.0384408	no hit
		P38891;P47176	-0.477971	18.2626	-1.87692	LCSPDP_Sec61_S353c	0.123187	0.412598	no hit
		P38891;P47176	1.14862	19.0759	3.80956	SMPH_Sec61	0.0129129	0.0587919	no hit
		P38891;P47176	0.565596	18.7844	2.01713	LCSPDP_Sec61	0.104609	0.293069	no hit
BBC1		P47068	-1.12913	23.9175	-3.52271	SMPH_Sec61_S353c	0.0158458	0.0557643	no hit
		P47068	-0.398581	24.2828	-1.63141	LCSPDP_Sec61_S353c	0.167585	0.462986	no hit
		P47068	-0.0145628	24.4748	-0.0542818	LCSPDP_Sec61	0.958986	0.976796	no hit
		P47068	-0.911168	24.0265	-2.50406	SMPH_Sec61	0.0550529	0.139632	no hit
BCK1		Q01389	-0.852696	18.7574	-2.5871	LCSPDP_Sec61	0.05304	0.213619	no hit
		Q01389	-1.86944	18.249	-5.35004	SMPH_Sec61_S353c	0.00273196	0.0244261	no hit
		Q01389	-0.312938	19.0272	-1.02856	LCSPDP_Sec61_S353c	0.353785	0.627506	no hit
		Q01389	-2.12785	18.1198	-6.47971	SMPH_Sec61	0.00139148	0.0222064	no hit
BCS1		P32839	-0.530493	19.0644	-2.16852	LCSPDP_Sec61_S353c	0.0859165	0.345651	no hit
		P32839	-1.8223	18.4185	-4.09484	SMPH_Sec61	0.00974447	0.0497836	no hit
		P32839	-0.742987	18.9582	-2.43182	SMPH_Sec61_S353c	0.0574043	0.129513	no hit
		P32839	-1.37706	18.6411	-5.02813	LCSPDP_Sec61	0.00503297	0.0905723	no hit
BCY1		P07278	-0.997159	15.4351	-1.9455	SMPH_Sec61_S353c	0.107162	0.204989	no hit
		P07278	-0.501916	15.6828	-1.53706	SMPH_Sec61	0.185876	0.312756	no hit
		P07278	-0.000124385	15.9337	-0.000202946	LCSPDP_Sec61_S353c	0.999846	0.999846	no hit
		P07278	-0.125963	15.8707	-0.217127	LCSPDP_Sec61	0.837399	0.907582	no hit
BEM1		P29366	0.6252	19.7376	1.82121	LCSPDP_Sec61_S353c	0.132068	0.420808	no hit
		P29366	-0.18741	19.3313	-0.275556	SMPH_Sec61_S353c	0.79352	0.852583	no hit
		P29366	0.245288	19.5476	0.425223	SMPH_Sec61	0.688646	0.781542	no hit
		P29366	0.741183	19.7956	2.66358	LCSPDP_Sec61	0.0485868	0.208	no hit
BEM2		P39960	-0.954616	22.8442	-2.96309	SMPH_Sec61	0.032072	0.0994939	no hit
		P39960	-1.03927	22.8019	-3.16759	SMPH_Sec61_S353c	0.023616	0.0725107	no hit
		P39960	-0.360191	23.1414	-1.57813	LCSPDP_Sec61_S353c	0.179194	0.465926	no hit
		P39960	-0.58456	23.0292	-2.05476	LCSPDP_Sec61	0.0999011	0.284918	no hit
BFR1		P38934	-0.575706	17.1869	-1.24939	LCSPDP_Sec61_S353c	0.270255	0.560863	no hit
		P38934	-0.380704	17.2844	-1.06452	LCSPDP_Sec61	0.339706	0.544905	no hit
		P38934	0.849658	17.8996	0.966789	SMPH_Sec61	0.378774	0.501576	no hit
	Known interactors	P38934	2.2493	18.5994	3.4894	SMPH_Sec61_S353c	0.0164362	0.0570691	candidate
BGL2		P15703	-0.976807	22.0651	-3.00877	SMPH_Sec61_S353c	0.0284118	0.0814339	no hit
		P15703	-0.418372	22.3443	-1.78404	LCSPDP_Sec61_S353c	0.13836	0.423431	no hit
		P15703	-1.68457	21.7112	-5.6737	SMPH_Sec61	0.00250186	0.0261038	no hit
		P15703	-0.863923	22.1215	-3.05446	LCSPDP_Sec61	0.0314852	0.186298	no hit
BIT61		P47041	-1.8225	17.2615	-2.80252	SMPH_Sec61_S353c	0.0363324	0.0950884	no hit
		P47041	-0.397319	17.9741	-1.61609	LCSPDP_Sec61_S353c	0.170844	0.462986	no hit
		P47041	-0.992334	17.6765	-3.03928	SMPH_Sec61	0.0294129	0.0951226	no hit
		P47041	-0.933161	17.7061	-1.85652	LCSPDP_Sec61	0.127509	0.325274	no hit
BMH1		P29311	1.00027	21.7992	2.40674	SMPH_Sec61_S353c	0.0592474	0.131439	no hit
		P29311	0.943748	21.7709	2.88252	LCSPDP_Sec61_S353c	0.0371779	0.254689	no hit
		P29311	0.302837	21.4504	0.840273	LCSPDP_Sec61	0.442189	0.617592	no hit
		P29311	1.51836	22.0582	2.63325	SMPH_Sec61	0.0471374	0.126902	no hit
BMH2		P34730	0.341582	19.0409	0.886363	SMPH_Sec61_S353c	0.414581	0.546109	no hit
		P34730	-1.14012	18.3	-1.68853	LCSPDP_Sec61_S353c	0.155976	0.442897	no hit
		P34730	0.312906	19.0266	0.797773	SMPH_Sec61	0.461785	0.585457	no hit
		P34730	0.184575	18.9624	0.491065	LCSPDP_Sec61	0.645882	0.771367	no hit
BMS1		Q08965	-0.14612	16.0251	-0.406647	LCSPDP_Sec61_S353c	0.702156	0.84737	no hit
		Q08965	-0.484625	15.8558	-1.28787	SMPH_Sec61_S353c	0.252197	0.384335	no hit
		Q08965	-0.118775	16.0387	-0.363815	SMPH_Sec61	0.73112	0.814225	no hit
		Q08965	0.14255	16.1694	0.570463	LCSPDP_Sec61	0.595066	0.738524	no hit
BNA3		P47039	-0.102816	16.3758	-0.404131	LCSPDP_Sec61_S353c	0.703882	0.848225	no hit
		P47039	-0.304959	16.2747	-0.590772	SMPH_Sec61	0.580788	0.688793	no hit
		P47039	0.00131671	16.4279	0.00409362	SMPH_Sec61_S353c	0.996886	0.998065	no hit
		P47039	-0.179202	16.3376	-0.681773	LCSPDP_Sec61	0.52815	0.686595	no hit
BNA4		P38169	1.53829	15.9454	3.3043	SMPH_Sec61_S353c	0.0202054	0.0649488	no hit
		P38169	0.473535	15.413	1.33166	SMPH_Sec61	0.24138	0.374531	no hit
		P38169	0.947426	15.65	1.75719	LCSPDP_Sec61_S353c	0.143095	0.432774	no hit
BNI1		P41832	-1.02703	14.4886	-1.95607	SMPH_Sec61_S353c	0.105696	0.202432	no hit
		P41832	-0.445732	14.7792	-1.29885	LCSPDP_Sec61_S353c	0.254188	0.548161	no hit
		P41832	-1.35478	14.3247	-1.95564	SMPH_Sec61	0.108877	0.220326	no hit
		P41832	-0.142417	14.9309	-0.375925	LCSPDP_Sec61	0.723665	0.828984	no hit
BOI1		P38041	-1.06842	21.6649	-2.91511	SMPH_Sec61	0.0338847	0.103255	no hit
		P38041	-1.51621	21.4411	-3.79761	SMPH_Sec61_S353c	0.0117945	0.0475134	no hit
		P38041	-0.113372	22.1425	-0.419216	LCSPDP_Sec61_S353c	0.693563	0.84178	no hit
		P38041	0.0369559	22.2176	0.130411	LCSPDP_Sec61	0.901745	0.940763	no hit
BOS1		P25385	-0.173957	16.9196	-0.537625	SMPH_Sec61	0.614272	0.71874	no hit
		P25385	0.0987827	17.0559	0.314154	SMPH_Sec61_S353c	0.765635	0.830731	no hit
		P25385	-0.694717	16.6592	-2.71447	LCSPDP_Sec61_S353c	0.0449756	0.259879	no hit
		P25385	-0.434789	16.7892	-1.73803	LCSPDP_Sec61	0.147727	0.342519	no hit
BPT1		P14772;P0CE69	0.872931	16.7446	2.14747	SMPH_Sec61_S353c	0.0824763	0.168134	no hit
		P14772;P0CE69	-1.65912	15.4786	-2.72218	LCSPDP_Sec61	0.0454571	0.203842	no hit
		P14772;P0CE69	0.385139	16.5007	0.905225	LCSPDP_Sec61_S353c	0.409443	0.670243	no hit
		P14772;P0CE69	0.91655	16.7664	1.59006	SMPH_Sec61	0.173692	0.296332	no hit
BRE1		Q07457	-1.84673	18.1675	-5.95739	SMPH_Sec61_S353c	0.00167264	0.0202599	no hit
		Q07457	-0.760585	18.7106	-2.55219	LCSPDP_Sec61_S353c	0.0542773	0.283385	no hit
		Q07457	-1.97774	18.102	-5.90335	SMPH_Sec61	0.00210316	0.0241855	no hit
		Q07457	-1.44093	18.3704	-4.92289	LCSPDP_Sec61	0.00547592	0.0941042	no hit
BRE5		P53741	-0.649066	22.4635	-2.82339	LCSPDP_Sec61_S353c	0.0397338	0.257563	no hit
		P53741	-2.15981	21.7082	-6.61422	SMPH_Sec61_S353c	0.00102637	0.0167411	no hit
		P53741	-1.5698	22.0032	-4.80674	SMPH_Sec61	0.00507722	0.0338539	no hit
		P53741	-0.261041	22.6575	-0.913649	LCSPDP_Sec61	0.406204	0.5941	no hit
BRX1		Q08235	1.3634	17.8106	4.48452	SMPH_Sec61_S353c	0.00592846	0.034616	no hit
		Q08235	0.787259	17.5226	2.92715	LCSPDP_Sec61	0.0361666	0.191972	no hit
		Q08235	0.0381771	17.148	0.122108	LCSPDP_Sec61_S353c	0.907872	0.954035	no hit
	Other hit/candidate	Q08235	1.70924	17.9836	5.72513	SMPH_Sec61	0.00240532	0.0258571	hit
BUL1		P48524	-0.46119	21.0046	-1.78473	LCSPDP_Sec61_S353c	0.13824	0.423431	no hit
		P48524	-1.75178	20.3593	-5.57522	SMPH_Sec61_S353c	0.00226688	0.0227783	no hit
		P48524	-0.557174	20.9566	-2.19791	LCSPDP_Sec61	0.0839626	0.264306	no hit
		P48524	-1.92437	20.273	-5.51148	SMPH_Sec61	0.00283763	0.0274541	no hit
BUR2		Q05949	-0.838953	17.4585	-2.08648	SMPH_Sec61	0.0922689	0.198103	no hit
		Q05949	-1.00755	17.3742	-2.41087	SMPH_Sec61_S353c	0.0589389	0.131078	no hit
		Q05949	-0.493465	17.6312	-0.927617	LCSPDP_Sec61_S353c	0.398838	0.662355	no hit
		Q05949	-0.19359	17.7812	-0.580801	LCSPDP_Sec61	0.588633	0.73544	no hit
CAB3		P36076	-0.522219	13.0782	-0.84134	LCSPDP_Sec61_S353c	0.440935	0.697225	no hit
	Other hit/candidate	P36076	2.00268	14.3407	2.9926	SMPH_Sec61	0.0310116	0.0981745	candidate
CAF20		P12962	-2.6846	18.3945	-6.21572	SMPH_Sec61_S353c	0.00137357	0.0181475	no hit
		P12962	0.351556	19.9125	0.57984	LCSPDP_Sec61	0.589229	0.73544	no hit
		P12962	-1.22445	19.1245	-4.0319	LCSPDP_Sec61_S353c	0.0114023	0.166609	no hit
		P12962	-1.61261	18.9305	-2.29062	SMPH_Sec61	0.0714994	0.165939	no hit
CAJ1	Other hit/candidate	P39101	3.04739	15.3357	4.3464	SMPH_Sec61_S353c	0.00677047	0.0365332	hit
	Other hit/candidate	P39101	2.13452	14.8792	2.14379	SMPH_Sec61	0.0858559	0.187984	candidate
CAT2		P32796	0.281031	18.416	0.822933	SMPH_Sec61	0.448613	0.570627	no hit
		P32796	-0.179837	18.1855	-0.55545	SMPH_Sec61_S353c	0.601669	0.7152	no hit
		P32796	-0.944712	17.8031	-3.75151	LCSPDP_Sec61_S353c	0.0149261	0.184428	no hit
		P32796	0.157961	18.3544	0.540787	LCSPDP_Sec61	0.61377	0.748705	no hit
CAT5		P41735	-0.68537	18.5018	-1.48032	SMPH_Sec61_S353c	0.196748	0.319511	no hit
		P41735	-0.245896	18.7215	-0.874593	LCSPDP_Sec61_S353c	0.424314	0.682572	no hit
		P41735	-1.84205	17.9234	-5.69083	SMPH_Sec61	0.0024692	0.0261038	no hit
		P41735	-1.19114	18.2489	-4.63012	LCSPDP_Sec61	0.00697352	0.101472	no hit
CBF5		P33322	0.182478	22.648	0.389207	SMPH_Sec61_S353c	0.712575	0.794638	no hit
		P33322	-0.38326	22.3651	-1.0472	LCSPDP_Sec61	0.346836	0.549817	no hit
		P33322	-0.0449486	22.5343	-0.151215	LCSPDP_Sec61_S353c	0.886093	0.947161	no hit
		P33322	-0.232286	22.4406	-0.660885	SMPH_Sec61	0.538396	0.652978	no hit
CBK1		P53894	-0.918598	19.9324	-2.71132	SMPH_Sec61_S353c	0.0405877	0.101048	no hit
		P53894	-0.083536	20.3499	-0.324031	LCSPDP_Sec61_S353c	0.759863	0.878536	no hit
		P53894	-0.49748	20.1429	-1.38335	SMPH_Sec61	0.226089	0.3564	no hit
		P53894	0.0190998	20.4012	0.064826	LCSPDP_Sec61	0.951032	0.972657	no hit
CBP2		P03874	0.736445	19.5078	1.49418	SMPH_Sec61_S353c	0.193235	0.315118	no hit
		P03874	0.27119	19.2752	0.77259	LCSPDP_Sec61_S353c	0.476875	0.722464	no hit
		P03874	-0.236689	19.0213	-0.590656	LCSPDP_Sec61	0.582542	0.730611	no hit
		P03874	0.449035	19.3641	1.18695	SMPH_Sec61	0.289425	0.422331	no hit
CBP3		P21560	0.227516	16.1653	0.443716	LCSPDP_Sec61_S353c	0.676967	0.835792	no hit
		P21560	0.271371	16.1872	0.524983	LCSPDP_Sec61	0.623874	0.758435	no hit
	Other hit/candidate	P21560	2.2715	17.1873	7.69554	SMPH_Sec61	0.000637889	0.016842	hit
	Other hit/candidate	P21560	2.04268	17.0729	6.36238	SMPH_Sec61_S353c	0.00123179	0.017618	hit
CBP4		P37267	-0.0984892	18.6131	-0.416776	LCSPDP_Sec61_S353c	0.695227	0.843111	no hit
		P37267	-0.146627	18.589	-0.438086	SMPH_Sec61_S353c	0.678951	0.769807	no hit
		P37267	0.00118744	18.6629	0.00347607	SMPH_Sec61	0.997363	0.998646	no hit
		P37267	-0.0787656	18.6229	-0.20259	LCSPDP_Sec61	0.8481	0.910686	no hit
CBP6		P07253	0.704654	19.221	0.587654	SMPH_Sec61_S353c	0.581392	0.696687	no hit
		P07253	-0.491123	18.6231	-0.501491	LCSPDP_Sec61_S353c	0.63867	0.813038	no hit
		P07253	0.702986	19.2201	0.503499	SMPH_Sec61	0.636359	0.737891	no hit
		P07253	1.20412	19.4707	0.995251	LCSPDP_Sec61	0.369002	0.566183	no hit
CBR1		P38626	1.49822	22.3214	4.34148	SMPH_Sec61_S353c	0.00680295	0.0365332	no hit
		P38626	0.343537	21.744	1.27134	LCSPDP_Sec61	0.264041	0.476009	no hit
		P38626	0.215209	21.6799	0.924252	LCSPDP_Sec61_S353c	0.400417	0.663497	no hit
	Other hit/candidate	P38626	1.64831	22.3964	4.87048	SMPH_Sec61	0.00480512	0.0336576	hit
CBS2		P14905;P54860	-0.0726923	16.4576	-0.25952	LCSPDP_Sec61_S353c	0.806239	0.897669	no hit
		P14905;P54860	-0.836873	16.0755	-2.93368	LCSPDP_Sec61	0.0359081	0.191972	no hit
	Other hit/candidate	P14905;P54860	1.87524	17.4316	3.59759	SMPH_Sec61_S353c	0.0146041	0.0525814	candidate
	Other hit/candidate	P14905;P54860	2.01286	17.5004	4.9417	SMPH_Sec61	0.00452106	0.0323104	hit
CCC1		P47818	1.14917	18.2855	1.78091	SMPH_Sec61_S353c	0.132861	0.24113	no hit
		P47818	0.102812	17.7623	0.253456	LCSPDP_Sec61_S353c	0.810649	0.900183	no hit
		P47818	-0.218554	17.6016	-0.520696	LCSPDP_Sec61	0.626632	0.759844	no hit
		P47818	1.40305	18.4124	2.45164	SMPH_Sec61	0.0586706	0.144162	no hit
CCE1		Q03702	-2.27719	17.3481	-3.96571	SMPH_Sec61_S353c	0.00990303	0.0429329	no hit
		Q03702	0.1214	18.5474	0.112395	LCSPDP_Sec61_S353c	0.915161	0.959013	no hit
		Q03702	-2.85559	17.0589	-3.4127	SMPH_Sec61	0.0195041	0.0747335	no hit
		Q03702	-0.787325	18.093	-0.847413	LCSPDP_Sec61	0.438581	0.615568	no hit
CCM1		P48237	0.223752	13.8418	0.39159	LCSPDP_Sec61_S353c	0.712518	0.848225	no hit
	Other hit/candidate	P48237	1.77081	14.6153	4.45553	SMPH_Sec61_S353c	0.00609468	0.0349834	hit
	Other hit/candidate	P48237	1.834	14.6469	5.09777	SMPH_Sec61	0.00396448	0.0306851	hit
CCR4		P31384	0.697499	14.7351	1.80438	SMPH_Sec61_S353c	0.128845	0.235209	no hit
CCT4		P39078	-1.26269	16.224	-2.8473	SMPH_Sec61	0.0366445	0.108049	no hit
		P39078	-0.490471	16.6101	-1.52863	SMPH_Sec61_S353c	0.184759	0.305968	no hit
		P39078	0.371973	17.0413	1.34072	LCSPDP_Sec61	0.242349	0.449986	no hit
		P39078	-0.0458628	16.8324	-0.157663	LCSPDP_Sec61_S353c	0.881284	0.945159	no hit
CCT8		P47079	-0.945648	17.6326	-3.05572	SMPH_Sec61_S353c	0.0268898	0.0783574	no hit
		P47079	-1.2463	17.4823	-2.8224	SMPH_Sec61	0.0377203	0.11038	no hit
		P47079	-0.654201	17.7784	-2.40192	LCSPDP_Sec61	0.0658236	0.234661	no hit
		P47079	-0.244887	17.983	-0.812663	LCSPDP_Sec61_S353c	0.455668	0.706329	no hit
CCW12		Q12127;Q7LHD1	-1.26392	26.8074	-4.1541	SMPH_Sec61_S353c	0.00818255	0.0388921	no hit
		Q12127;Q7LHD1	-0.356196	27.2612	-1.42694	LCSPDP_Sec61_S353c	0.216644	0.51301	no hit
		Q12127;Q7LHD1	-1.83494	26.5218	-5.78706	SMPH_Sec61	0.00229485	0.0256356	no hit
		Q12127;Q7LHD1	-0.577743	27.1504	-2.28932	LCSPDP_Sec61	0.0752372	0.249503	no hit
CDC1		P40986	0.47627	19.3633	1.55979	LCSPDP_Sec61_S353c	0.183371	0.47536	no hit
		P40986	0.440481	19.3454	1.29221	SMPH_Sec61	0.253695	0.385777	no hit
		P40986	0.30362	19.277	0.8932	SMPH_Sec61_S353c	0.41123	0.544503	no hit
		P40986	0.921482	19.5859	2.6204	LCSPDP_Sec61	0.0510475	0.210148	no hit
CDC10		P25342	-0.852095	19.5482	-2.41302	LCSPDP_Sec61_S353c	0.0639703	0.312091	no hit
		P25342	1.58297	20.7658	1.94237	SMPH_Sec61	0.110728	0.221742	no hit
		P25342	-0.535683	19.7064	-1.59645	LCSPDP_Sec61	0.176252	0.375689	no hit
	Other hit/candidate	P25342	1.99303	20.9708	4.23308	SMPH_Sec61_S353c	0.00756515	0.0384172	hit
CDC11		P32458	0.31253	18.4394	1.15709	LCSPDP_Sec61	0.303716	0.51315	no hit
		P32458	1.0389	18.8025	1.30394	SMPH_Sec61	0.249975	0.383131	no hit
		P32458	-0.419817	18.0732	-1.00601	LCSPDP_Sec61_S353c	0.363461	0.634367	no hit
	Other hit/candidate	P32458	2.12954	19.3479	4.01075	SMPH_Sec61_S353c	0.00945679	0.0424101	hit
CDC12		P32468	-1.29773	19.5088	-3.9351	LCSPDP_Sec61_S353c	0.0124966	0.169045	no hit
		P32468	-0.370037	19.9726	-1.34801	LCSPDP_Sec61	0.24017	0.447326	no hit
		P32468	1.00905	20.6622	1.97809	SMPH_Sec61	0.105818	0.216388	no hit
	Other hit/candidate	P32468	1.59064	20.953	2.65031	SMPH_Sec61_S353c	0.043738	0.107213	candidate
CDC14		Q00684	0.528949	15.4094	1.27633	LCSPDP_Sec61_S353c	0.261389	0.553875	no hit
	Other hit/candidate	Q00684	2.11083	16.2003	3.35848	SMPH_Sec61_S353c	0.0190099	0.0626771	candidate
CDC19		P00549	-0.161607	21.1498	-0.530434	SMPH_Sec61_S353c	0.617706	0.725699	no hit
		P00549	0.341356	21.4012	1.12908	LCSPDP_Sec61	0.314234	0.52532	no hit
		P00549	-0.186162	21.1375	-0.760497	LCSPDP_Sec61_S353c	0.483416	0.725855	no hit
		P00549	0.362794	21.412	1.19499	SMPH_Sec61	0.286544	0.420573	no hit
CDC24		P11433	-2.10587	18.6496	-5.39712	SMPH_Sec61_S353c	0.00262618	0.0239428	no hit
		P11433	-0.812256	19.2964	-3.53855	LCSPDP_Sec61_S353c	0.0184611	0.194033	no hit
		P11433	-2.16029	18.6224	-6.20643	SMPH_Sec61	0.001686	0.0231209	no hit
		P11433	-2.06354	18.6708	-7.80381	LCSPDP_Sec61	0.000800443	0.0546053	no hit
CDC25		P04821	0.265544	19.9977	0.662632	LCSPDP_Sec61	0.539282	0.694058	no hit
		P04821	-0.761483	19.4842	-1.80423	SMPH_Sec61	0.132047	0.248002	no hit
		P04821	-0.941312	19.3942	-1.96224	SMPH_Sec61_S353c	0.10485	0.201555	no hit
		P04821	-0.121663	19.8041	-0.429808	LCSPDP_Sec61_S353c	0.686363	0.838513	no hit
CDC28		P00546	-1.09397	18.2084	-3.17647	SMPH_Sec61	0.0252271	0.0868888	no hit
		P00546	-0.8175	18.3466	-2.45668	SMPH_Sec61_S353c	0.0556381	0.127558	no hit
		P00546	-0.983337	18.2637	-2.36935	LCSPDP_Sec61	0.0684064	0.240265	no hit
		P00546	-0.48865	18.511	-1.94664	LCSPDP_Sec61_S353c	0.112941	0.392667	no hit
CDC3		P32457	-0.691948	19.8419	-1.68817	LCSPDP_Sec61_S353c	0.156047	0.442897	no hit
		P32457	0.540442	20.4581	0.839355	SMPH_Sec61	0.44017	0.562662	no hit
		P32457	-0.0978611	20.1389	-0.273861	LCSPDP_Sec61	0.796048	0.87929	no hit
	Other hit/candidate	P32457	2.00883	21.1923	3.44631	SMPH_Sec61_S353c	0.017237	0.0591904	candidate
CDC33		P07260	-0.75557	21.596	-2.46694	SMPH_Sec61_S353c	0.0549261	0.126671	no hit
		P07260	0.24165	22.0946	0.892923	LCSPDP_Sec61	0.416124	0.602952	no hit
		P07260	-0.179823	21.8839	-0.756222	LCSPDP_Sec61_S353c	0.485744	0.726015	no hit
		P07260	-0.33139	21.8081	-1.01123	SMPH_Sec61	0.359065	0.483332	no hit
CDC36		P06100	-0.172647	17.3995	-0.451424	SMPH_Sec61_S353c	0.669915	0.761778	no hit
		P06100	0.507387	17.7396	1.37474	SMPH_Sec61	0.228571	0.359216	no hit
		P06100	0.124483	17.5481	0.541843	LCSPDP_Sec61_S353c	0.612662	0.80701	no hit
CDC39		P25655	1.07344	16.978	3.54966	SMPH_Sec61_S353c	0.0153855	0.0545618	no hit
		P25655	0.538799	16.7107	1.63297	SMPH_Sec61	0.164408	0.286603	no hit
		P25655	0.272776	16.5777	0.708321	LCSPDP_Sec61_S353c	0.512383	0.746351	no hit
		P25655	-1.97081	15.4559	-2.56302	LCSPDP_Sec61	0.0545349	0.214088	no hit
CDC42		P19073	0.389446	21.8701	1.02428	SMPH_Sec61_S353c	0.351029	0.483013	no hit
		P19073	-0.596905	21.3769	-1.73676	LCSPDP_Sec61_S353c	0.14681	0.433909	no hit
		P19073	0.0414621	21.6961	0.12975	SMPH_Sec61	0.901906	0.932376	no hit
		P19073	0.291439	21.8211	0.939365	LCSPDP_Sec61	0.394162	0.586143	no hit
CDC48		P25694	-0.940503	20.9638	-3.0227	LCSPDP_Sec61	0.0325849	0.189644	no hit
		P25694	0.346879	21.6075	1.39701	LCSPDP_Sec61_S353c	0.224911	0.518062	no hit
		P25694	0.185138	21.5267	0.475154	SMPH_Sec61_S353c	0.653994	0.749138	no hit
		P25694	-0.426432	21.2209	-1.06346	SMPH_Sec61	0.337003	0.466677	no hit
CDC5		P32562	-1.45746	19.9378	-4.5679	SMPH_Sec61	0.00627022	0.0390621	no hit
		P32562	-1.92049	19.7063	-6.22792	SMPH_Sec61_S353c	0.00136108	0.0181475	no hit
		P32562	-0.620606	20.3562	-2.42288	LCSPDP_Sec61	0.0642185	0.231837	no hit
		P32562	-0.209016	20.562	-0.889971	LCSPDP_Sec61_S353c	0.416796	0.677481	no hit
CDC53		Q12018	0.224952	14.5464	0.518628	SMPH_Sec61_S353c	0.625359	0.730836	no hit
		Q12018	-1.85935	13.5042	-2.78489	LCSPDP_Sec61	0.0423563	0.19934	no hit
		Q12018	-0.24696	14.3104	-0.604641	LCSPDP_Sec61_S353c	0.573471	0.78575	no hit
		Q12018	0.207744	14.5378	0.593729	SMPH_Sec61	0.578958	0.688219	no hit
CDC55		Q00362	0.543967	17.2708	1.30168	SMPH_Sec61	0.250688	0.383464	no hit
		Q00362	0.0301527	17.0139	0.0637388	SMPH_Sec61_S353c	0.95156	0.974052	no hit
		Q00362	0.312651	17.1551	0.71077	LCSPDP_Sec61_S353c	0.510996	0.746311	no hit
		Q00362	-0.107817	16.9449	-0.202957	LCSPDP_Sec61	0.847829	0.910686	no hit
CDS1		P38221	-0.120355	19.3038	-0.395355	SMPH_Sec61_S353c	0.708303	0.791201	no hit
		P38221	0.183462	19.4557	0.793968	LCSPDP_Sec61_S353c	0.465471	0.715518	no hit
		P38221	-0.34259	19.1927	-0.999917	LCSPDP_Sec61	0.366963	0.56389	no hit
		P38221	-0.102687	19.3126	-0.315241	SMPH_Sec61	0.765522	0.838929	no hit
CEX1		Q12453	-1.3454	15.0389	-2.49965	SMPH_Sec61	0.0553476	0.139997	no hit
		Q12453	-1.56381	14.9297	-2.48601	SMPH_Sec61_S353c	0.0536293	0.124602	no hit
		Q12453	0.218777	15.821	0.662694	LCSPDP_Sec61_S353c	0.538697	0.761959	no hit
		Q12453	-1.75662	14.8333	-4.45005	LCSPDP_Sec61	0.00813554	0.107419	no hit
CHC1		P22137	-0.287335	13.2917	-0.461427	SMPH_Sec61_S353c	0.663179	0.756692	no hit
CHO1		P08456	-0.352068	17.7621	-1.02256	SMPH_Sec61_S353c	0.351771	0.483608	no hit
		P08456	0.849117	18.3627	3.65572	LCSPDP_Sec61_S353c	0.0164093	0.184428	no hit
		P08456	0.766424	18.3214	2.56297	LCSPDP_Sec61	0.0545383	0.214088	no hit
		P08456	-0.0403149	17.918	-0.114531	SMPH_Sec61	0.913348	0.940441	no hit
CHO2		P05374	0.473675	20.1586	1.47776	LCSPDP_Sec61	0.204386	0.40684	no hit
		P05374	0.955698	20.3996	2.96268	SMPH_Sec61_S353c	0.0299999	0.0840896	no hit
		P05374	0.840357	20.3419	2.62136	SMPH_Sec61	0.0478109	0.127945	no hit
	Other hit/candidate	P05374	1.71171	20.7776	7.4757	LCSPDP_Sec61_S353c	0.000891537	0.0552753	candidate
CHS1		P08004	0.36362	16.5893	1.06754	SMPH_Sec61	0.33533	0.465553	no hit
		P08004	0.503557	16.6593	1.60988	SMPH_Sec61_S353c	0.166172	0.282511	no hit
		P08004	-0.335436	16.2398	-1.26514	LCSPDP_Sec61_S353c	0.26504	0.557033	no hit
		P08004	-1.42061	15.6972	-5.731	LCSPDP_Sec61	0.00295801	0.0890744	no hit
CHS2		P14180	-0.416208	17.2909	-1.04681	SMPH_Sec61_S353c	0.341447	0.475282	no hit
		P14180	0.168377	17.5832	0.654557	LCSPDP_Sec61_S353c	0.543484	0.766545	no hit
		P14180	-0.52481	17.2366	-1.14219	SMPH_Sec61	0.305941	0.437705	no hit
		P14180	-0.936922	17.0306	-3.70611	LCSPDP_Sec61	0.0161309	0.135826	no hit
CHS3		P29465	-0.285058	14.5988	-0.728739	LCSPDP_Sec61_S353c	0.500904	0.741637	no hit
		P29465	0.368755	14.9257	0.702711	SMPH_Sec61_S353c	0.512483	0.637817	no hit
		P29465	-0.351616	14.5655	-1.00028	LCSPDP_Sec61	0.366804	0.56389	no hit
		P29465	0.30066	14.8916	0.588811	SMPH_Sec61	0.582003	0.688793	no hit
CIC1		P38779	-0.935172	16.4534	-2.92613	LCSPDP_Sec61	0.0362072	0.191972	no hit
		P38779	-0.136402	16.8527	-0.43218	SMPH_Sec61_S353c	0.682971	0.771904	no hit
		P38779	-2.16449	15.8387	-6.88842	LCSPDP_Sec61_S353c	0.00127319	0.0636596	no hit
		P38779	-0.444793	16.6986	-0.948768	SMPH_Sec61	0.387015	0.509872	no hit
CIR1	Other hit/candidate	P42940	2.58884	16.4747	6.56209	SMPH_Sec61_S353c	0.00106537	0.0169399	hit
	Other hit/candidate	P42940	3.18314	16.7719	10.1709	SMPH_Sec61	0.000173729	0.012809	hit
CIR2		Q08822	-0.0819476	16.6095	-0.227354	LCSPDP_Sec61	0.829895	0.90198	no hit
		Q08822	0.900807	17.1009	2.49162	SMPH_Sec61	0.0558889	0.140676	no hit
		Q08822	1.08909	17.1951	2.75465	SMPH_Sec61_S353c	0.038501	0.0984253	no hit
		Q08822	-0.114044	16.5935	-0.392319	LCSPDP_Sec61_S353c	0.712014	0.848225	no hit
CIS3		P47001;P46999	-1.45756	19.4197	-4.05808	SMPH_Sec61_S353c	0.00901252	0.041447	no hit
		P47001;P46999	-0.262279	20.0173	-0.837114	LCSPDP_Sec61_S353c	0.443083	0.697225	no hit
		P47001;P46999	-2.77568	18.7606	-6.11464	SMPH_Sec61	0.00180108	0.0233264	no hit
		P47001;P46999	-1.24994	19.5235	-3.40778	LCSPDP_Sec61	0.0217261	0.154907	no hit
CIT1		P00890	-0.338912	20.8801	-1.43428	LCSPDP_Sec61_S353c	0.214661	0.51236	no hit
		P00890	1.02327	21.5612	2.85481	SMPH_Sec61_S353c	0.0341158	0.0918592	no hit
		P00890	0.888458	21.4938	2.75324	LCSPDP_Sec61	0.0438906	0.201007	no hit
	Other hit/candidate	P00890	1.72141	21.9102	4.12392	SMPH_Sec61	0.00947525	0.0492204	hit
CIT2		P08679	-0.888193	16.7859	-2.93378	LCSPDP_Sec61_S353c	0.0351115	0.253072	no hit
		P08679	-0.561295	16.9493	-1.74903	SMPH_Sec61	0.141706	0.259906	no hit
		P08679	-0.0937009	17.1831	-0.239325	SMPH_Sec61_S353c	0.820014	0.87144	no hit
		P08679	-3.67466	15.3926	-5.28221	LCSPDP_Sec61	0.00412749	0.0905723	no hit
CIT3	Other hit/candidate	P43635	3.29715	16.8716	5.42043	SMPH_Sec61	0.00304928	0.0280532	hit
	Other hit/candidate	P43635	3.71117	17.0786	5.54399	SMPH_Sec61_S353c	0.00232552	0.0227783	hit
CKA2	Other hit/candidate	P19454	5.90547	15.2715	13.446	SMPH_Sec61	4.59061e-05	0.0120715	hit
	Other hit/candidate	P19454	5.31229	14.9749	6.89175	SMPH_Sec61_S353c	0.000844888	0.0154962	hit
CKB1	Other hit/candidate	P43639	6.4754	15.5564	15.231	SMPH_Sec61	2.51841e-05	0.0120715	hit
	Other hit/candidate	P43639	5.11123	14.8743	8.11112	SMPH_Sec61_S353c	0.000385887	0.00939997	hit
CKB2		P38930	1.54954	17.2911	2.80207	SMPH_Sec61_S353c	0.0363519	0.0950884	no hit
		P38930	0.159592	16.5962	0.271154	LCSPDP_Sec61_S353c	0.7978	0.894563	no hit
	Other hit/candidate	P38930	1.81537	17.424	3.79303	LCSPDP_Sec61	0.014829	0.135826	candidate
	Other hit/candidate	P38930	2.30281	17.6678	6.1699	SMPH_Sec61	0.00173073	0.0231209	hit
CLA4		P48562	-1.46965	18.5662	-4.54892	SMPH_Sec61	0.00637834	0.0393373	no hit
		P48562	-1.49618	18.553	-4.2982	SMPH_Sec61_S353c	0.00709615	0.0369996	no hit
		P48562	-0.738912	18.9316	-2.37231	LCSPDP_Sec61	0.0681676	0.240017	no hit
		P48562	-0.257027	19.1726	-1.00153	LCSPDP_Sec61_S353c	0.365412	0.636689	no hit
CLU1		Q03690	0.899934	18.6267	1.87237	SMPH_Sec61_S353c	0.117888	0.219842	no hit
		Q03690	-0.516009	17.9187	-1.46907	LCSPDP_Sec61_S353c	0.205501	0.503634	no hit
		Q03690	1.21416	18.7838	2.27854	SMPH_Sec61	0.0725769	0.167435	no hit
		Q03690	-0.239691	18.0569	-0.512908	LCSPDP_Sec61	0.631659	0.761183	no hit
CMD1		P06787	-1.06016	21.4911	-3.11433	SMPH_Sec61_S353c	0.0251155	0.0750035	no hit
		P06787	0.306914	22.1746	0.997236	LCSPDP_Sec61_S353c	0.367287	0.636973	no hit
		P06787	-0.0465385	21.9979	-0.146287	SMPH_Sec61	0.889504	0.924722	no hit
		P06787	1.30611	22.6742	4.54611	LCSPDP_Sec61	0.0074895	0.1068	no hit
CNM67		P53865	-0.542769	15.6897	-1.65541	SMPH_Sec61_S353c	0.156571	0.270924	no hit
		P53865	0.113724	16.0179	0.363711	LCSPDP_Sec61	0.732171	0.833261	no hit
		P53865	0.191057	16.0566	0.430649	LCSPDP_Sec61_S353c	0.685793	0.838513	no hit
		P53865	-1.19995	15.3611	-1.7516	SMPH_Sec61	0.14124	0.259667	no hit
COP1		P53622	1.17079	19.0313	3.62833	SMPH_Sec61	0.0155412	0.0665204	no hit
		P53622	1.27507	19.0835	4.19884	SMPH_Sec61_S353c	0.00782601	0.0384408	no hit
		P53622	0.443261	18.6675	1.0067	LCSPDP_Sec61	0.364018	0.56225	no hit
		P53622	-0.292234	18.2998	-1.2095	LCSPDP_Sec61_S353c	0.283889	0.572395	no hit
COQ9		Q05779	0.873981	18.2678	1.67947	LCSPDP_Sec61	0.15891	0.354625	no hit
		Q05779	0.0164754	17.839	0.0368307	SMPH_Sec61_S353c	0.971994	0.98271	no hit
		Q05779	-0.425058	17.6183	-0.934843	LCSPDP_Sec61_S353c	0.395463	0.658958	no hit
		Q05779	0.573407	18.1175	1.1279	SMPH_Sec61	0.311387	0.442257	no hit
COR1		P07256	0.613075	21.2492	2.65091	LCSPDP_Sec61_S353c	0.0483889	0.269355	no hit
		P07256	0.115316	21.0003	0.372214	SMPH_Sec61_S353c	0.724443	0.802136	no hit
		P07256	0.393202	21.1393	1.14895	SMPH_Sec61	0.303395	0.434464	no hit
		P07256	0.240616	21.063	0.964741	LCSPDP_Sec61	0.382567	0.578516	no hit
COS4		P43542;P0CX13;P0CX12;P53822;P47187;P40587;P53344;P38723;Q07788	0.94002	15.9086	2.80932	SMPH_Sec61_S353c	0.0360352	0.0949459	no hit
		P43542;P0CX13;P0CX12;P53822;P47187;P40587;P53344;P38723;Q07788	0.920332	15.8988	2.59101	SMPH_Sec61	0.0495785	0.130842	no hit
		P43542;P0CX13;P0CX12;P53822;P47187;P40587;P53344;P38723;Q07788	-0.175192	15.351	-0.477632	LCSPDP_Sec61	0.654717	0.774794	no hit
		P43542;P0CX13;P0CX12;P53822;P47187;P40587;P53344;P38723;Q07788	-0.118902	15.3792	-0.399644	LCSPDP_Sec61_S353c	0.706966	0.848225	no hit
COT1		P32798	-0.925307	25.3353	-2.8469	SMPH_Sec61_S353c	0.034441	0.0925751	no hit
		P32798	-0.303314	25.6463	-0.881213	SMPH_Sec61	0.419199	0.54167	no hit
		P32798	-0.220693	25.6876	-0.963982	LCSPDP_Sec61_S353c	0.38209	0.652572	no hit
		P32798	0.0312084	25.8135	0.123967	LCSPDP_Sec61	0.906569	0.942937	no hit
COX1		P00401	0.13308	20.6563	0.400148	SMPH_Sec61_S353c	0.704981	0.788991	no hit
		P00401	0.11068	20.6451	0.253533	LCSPDP_Sec61	0.810784	0.887735	no hit
		P00401	0.21	20.6948	0.623041	LCSPDP_Sec61_S353c	0.562295	0.775635	no hit
		P00401	0.0660156	20.6228	0.168326	SMPH_Sec61	0.873033	0.913763	no hit
COX13		P32799	-0.229829	20.0425	-0.721227	LCSPDP_Sec61_S353c	0.505106	0.744893	no hit
		P32799	-0.371388	19.9717	-0.818631	SMPH_Sec61_S353c	0.448921	0.578404	no hit
		P32799	-0.090861	20.112	-0.262938	SMPH_Sec61	0.803263	0.863097	no hit
		P32799	0.0983466	20.2066	0.259305	LCSPDP_Sec61	0.80659	0.885448	no hit
COX15		P40086	0.494642	18.8116	2.13825	LCSPDP_Sec61_S353c	0.089156	0.351237	no hit
		P40086	-0.096878	18.5158	-0.245315	SMPH_Sec61_S353c	0.815614	0.869134	no hit
		P40086	0.128717	18.6286	0.340613	SMPH_Sec61	0.747469	0.828855	no hit
		P40086	0.0818458	18.6052	0.266493	LCSPDP_Sec61	0.801378	0.881717	no hit
COX2		P00410	-0.340981	23.4276	-0.876849	SMPH_Sec61_S353c	0.419279	0.551144	no hit
		P00410	0.248303	23.7223	1.02958	LCSPDP_Sec61_S353c	0.353351	0.627506	no hit
		P00410	0.0182116	23.6072	0.062651	LCSPDP_Sec61	0.952672	0.972657	no hit
		P00410	-0.457269	23.3695	-1.18636	SMPH_Sec61	0.289637	0.422331	no hit
COX4		P04037	0.118691	20.7481	0.342623	SMPH_Sec61_S353c	0.745318	0.815977	no hit
		P04037	0.760303	21.0689	3.01621	LCSPDP_Sec61	0.0328151	0.189644	no hit
		P04037	-0.108879	20.6343	-0.301838	LCSPDP_Sec61_S353c	0.775698	0.883121	no hit
		P04037	0.480741	20.9291	1.51147	SMPH_Sec61	0.192053	0.31995	no hit
COX5A		P00424;P00425	0.067191	20.2964	0.139516	SMPH_Sec61_S353c	0.894293	0.930507	no hit
		P00424;P00425	0.397188	20.4614	1.23084	LCSPDP_Sec61_S353c	0.27652	0.567533	no hit
		P00424;P00425	0.103681	20.3147	0.234749	SMPH_Sec61	0.823868	0.877645	no hit
		P00424;P00425	0.0661115	20.2959	0.138491	LCSPDP_Sec61	0.895703	0.936417	no hit
COX6		P00427	0.346519	20.45	0.748809	SMPH_Sec61_S353c	0.486488	0.612828	no hit
		P00427	0.262754	20.4082	0.699293	LCSPDP_Sec61_S353c	0.517518	0.746912	no hit
		P00427	0.285238	20.4194	0.600478	SMPH_Sec61	0.574796	0.685504	no hit
		P00427	0.143103	20.3483	0.285462	LCSPDP_Sec61	0.787682	0.872076	no hit
CPA2		P03965	0.166659	14.5247	0.330972	SMPH_Sec61_S353c	0.753606	0.822582	no hit
		P03965	1.08084	14.9818	2.1015	LCSPDP_Sec61	0.094366	0.280747	no hit
		P03965	0.525659	14.7042	1.16778	LCSPDP_Sec61_S353c	0.298819	0.58893	no hit
		P03965	1.58489	15.2339	1.11262	SMPH_Sec61	0.317305	0.448164	no hit
CPR3		P25719	1.25277	17.8735	2.63209	SMPH_Sec61_S353c	0.0447303	0.108452	no hit
		P25719	0.197657	17.3459	0.488828	LCSPDP_Sec61_S353c	0.646959	0.819524	no hit
		P25719	1.37835	17.9362	3.79139	LCSPDP_Sec61	0.0148523	0.135826	no hit
	Other hit/candidate	P25719	2.15747	18.3258	3.2818	SMPH_Sec61	0.022468	0.0812629	candidate
CPR5		P35176	1.10694	17.8796	3.89086	LCSPDP_Sec61	0.0135071	0.135826	no hit
		P35176	1.56148	18.1069	3.55956	SMPH_Sec61	0.0166954	0.0694735	no hit
		P35176	-0.98746	16.8324	-2.78408	LCSPDP_Sec61_S353c	0.0415424	0.257563	no hit
	Other hit/candidate	P35176	1.7101	18.1812	4.45873	SMPH_Sec61_S353c	0.0060761	0.0349834	hit
CPS1		P27614	-0.640735	16.9494	-1.65539	SMPH_Sec61_S353c	0.156576	0.270924	no hit
		P27614	-0.586914	16.9764	-1.02045	SMPH_Sec61	0.355084	0.481629	no hit
		P27614	-0.512701	17.0135	-0.928389	LCSPDP_Sec61_S353c	0.398476	0.662355	no hit
		P27614	-0.264761	17.1374	-0.648758	LCSPDP_Sec61	0.54745	0.703265	no hit
CRC1		Q12289	-0.406908	16.4097	-1.15694	SMPH_Sec61	0.300409	0.431785	no hit
		Q12289	-0.107878	16.5592	-0.335703	SMPH_Sec61_S353c	0.750236	0.820209	no hit
		Q12289	-0.832283	16.197	-3.13849	LCSPDP_Sec61_S353c	0.0280601	0.224481	no hit
		Q12289	-2.95562	15.1353	-2.45487	LCSPDP_Sec61	0.0618513	0.227907	no hit
CRH1		P53301	-1.52539	17.9034	-3.48691	SMPH_Sec61	0.0180225	0.0720901	no hit
		P53301	-1.91667	17.7077	-4.37875	SMPH_Sec61_S353c	0.00656156	0.0362924	no hit
		P53301	-0.429061	18.4515	-1.68555	LCSPDP_Sec61_S353c	0.156562	0.442897	no hit
		P53301	-0.884322	18.2239	-3.55001	LCSPDP_Sec61	0.0188178	0.143868	no hit
CRN1		Q06440	-0.0839336	17.9121	-0.227742	LCSPDP_Sec61	0.829611	0.90198	no hit
		Q06440	0.32549	18.1168	1.07749	LCSPDP_Sec61_S353c	0.333541	0.612164	no hit
	Other hit/candidate	Q06440	2.13275	19.0204	5.82388	SMPH_Sec61_S353c	0.00185679	0.0206766	hit
	Other hit/candidate	Q06440	1.75028	18.8292	5.29137	SMPH_Sec61	0.00338196	0.0288935	hit
CRP1	Other hit/candidate	P38845	2.81798	14.661	5.12746	SMPH_Sec61_S353c	0.00330445	0.0257633	hit
	Other hit/candidate	P38845	3.56986	15.037	4.37565	SMPH_Sec61	0.00747239	0.0431614	hit
CSC1		Q06538	0.748564	16.2711	1.91395	SMPH_Sec61	0.114803	0.2261	no hit
		Q06538	0.757459	16.2755	1.66993	SMPH_Sec61_S353c	0.153626	0.267602	no hit
		Q06538	-0.614093	15.5898	-2.4609	LCSPDP_Sec61	0.0614157	0.226888	no hit
		Q06538	0.443439	16.1185	1.54265	LCSPDP_Sec61_S353c	0.187365	0.478296	no hit
CSG2	Other hit/candidate	P35206	4.63574	14.6366	6.16396	SMPH_Sec61_S353c	0.00142812	0.0185537	hit
	Other hit/candidate	P35206	4.70118	14.6693	14.9809	LCSPDP_Sec61_S353c	3.85845e-05	0.0143534	hit
	Other hit/candidate	P35206	5.00803	14.8227	11.6693	SMPH_Sec61	9.04699e-05	0.0120715	hit
CSM1		P25651	2.02869	15.1524	2.04877	LCSPDP_Sec61	0.100635	0.285868	no hit
	Other hit/candidate	P25651	4.52992	16.403	4.59496	LCSPDP_Sec61_S353c	0.00686944	0.138132	candidate
	Other hit/candidate	P25651	2.91382	15.595	2.94039	SMPH_Sec61	0.0329157	0.101098	candidate
CSR1		Q06705	0.0371015	16.8954	0.0948158	LCSPDP_Sec61_S353c	0.928378	0.96401	no hit
		Q06705	-2.57629	15.5887	-3.95721	SMPH_Sec61	0.0111452	0.0533107	no hit
		Q06705	0.162673	16.9582	0.317772	SMPH_Sec61_S353c	0.763041	0.829554	no hit
		Q06705	-3.09498	15.3294	-4.06468	LCSPDP_Sec61	0.0114828	0.129957	no hit
CSR2		Q12734	-1.17984	14.4248	-2.21565	LCSPDP_Sec61_S353c	0.0811211	0.340752	no hit
		Q12734	-0.647431	14.691	-1.59554	SMPH_Sec61_S353c	0.169317	0.286607	no hit
		Q12734	-0.375594	14.8269	-1.10956	LCSPDP_Sec61	0.321751	0.533509	no hit
		Q12734	-0.69662	14.6664	-1.18888	SMPH_Sec61	0.288732	0.422057	no hit
CST26		P38226	0.215066	16.4126	0.434818	LCSPDP_Sec61_S353c	0.68297	0.838498	no hit
		P38226	1.4152	17.0127	2.42911	SMPH_Sec61	0.0603047	0.147011	no hit
		P38226	-2.13124	15.2394	-2.80158	LCSPDP_Sec61	0.0415716	0.198264	no hit
	Other hit/candidate	P38226	1.84826	17.2292	3.45494	SMPH_Sec61_S353c	0.0170732	0.0588873	candidate
CST9		Q06032	-3.94447	15.1437	-3.90236	SMPH_Sec61_S353c	0.010572	0.0450321	no hit
		Q06032	-4.42466	14.9036	-5.6361	SMPH_Sec61	0.00257532	0.026233	no hit
		Q06032	-1.36075	16.4356	-4.64794	LCSPDP_Sec61_S353c	0.0065641	0.138126	no hit
		Q06032	-0.458298	16.8868	-0.702097	LCSPDP_Sec61	0.516505	0.677586	no hit
CTI6		Q08923	-1.55665	15.6393	-3.43889	LCSPDP_Sec61_S353c	0.0204417	0.196846	no hit
		Q08923	-1.68956	15.5729	-3.60409	SMPH_Sec61	0.0159374	0.0677775	no hit
CTK1		Q03957	-1.39004	14.2076	-1.37441	SMPH_Sec61_S353c	0.225669	0.353999	no hit
		Q03957	0.234881	15.0201	0.637341	LCSPDP_Sec61	0.554233	0.709457	no hit
		Q03957	-0.0116539	14.8968	-0.0231789	LCSPDP_Sec61_S353c	0.982461	0.992466	no hit
		Q03957	0.25702	15.0311	0.495274	SMPH_Sec61	0.641749	0.741748	no hit
CTR1		P49573	0.27605	19.5848	0.524122	SMPH_Sec61_S353c	0.621791	0.728303	no hit
		P49573	0.406418	19.65	1.57713	LCSPDP_Sec61_S353c	0.179419	0.465926	no hit
		P49573	0.738148	19.8158	1.82147	SMPH_Sec61	0.129171	0.243552	no hit
		P49573	1.4258	20.1597	3.27382	LCSPDP_Sec61	0.0249486	0.169826	no hit
CTR9		P89105	0.886145	13.8768	1.36402	SMPH_Sec61_S353c	0.228711	0.357993	no hit
		P89105	0.504935	13.6862	1.14391	LCSPDP_Sec61_S353c	0.307672	0.595879	no hit
		P89105	0.408478	13.638	0.766079	SMPH_Sec61	0.478782	0.598671	no hit
CUE1	Shortlisted Hits	P38428	1.8292	17.9964	5.19586	SMPH_Sec61	0.00365576	0.0299136	hit
	Shortlisted Hits	P38428	2.12984	18.1467	8.64833	LCSPDP_Sec61_S353c	0.000468323	0.0372675	hit
	Shortlisted Hits	P38428	1.94853	18.056	5.30992	SMPH_Sec61_S353c	0.00282606	0.0245271	hit
	Shortlisted Hits	P38428	1.88309	18.0233	3.67768	LCSPDP_Sec61	0.0165853	0.135826	candidate
CWH41		P53008	0.308774	14.7274	0.898691	SMPH_Sec61_S353c	0.408554	0.542535	no hit
		P53008	-0.166819	14.4896	-0.33277	LCSPDP_Sec61_S353c	0.753664	0.872726	no hit
		P53008	1.09459	15.1203	1.1214	SMPH_Sec61	0.31389	0.444965	no hit
CWH43		P25618	-0.0967827	19.8344	-0.286607	SMPH_Sec61	0.7861	0.85425	no hit
		P25618	-0.14651	19.8096	-0.427735	SMPH_Sec61_S353c	0.686006	0.773306	no hit
		P25618	-0.261781	19.7519	-0.935685	LCSPDP_Sec61	0.395867	0.586143	no hit
		P25618	0.148074	19.9569	0.445372	LCSPDP_Sec61_S353c	0.675853	0.835792	no hit
CYB2		P00175	-0.087931	17.1385	-0.201944	SMPH_Sec61	0.848052	0.89305	no hit
		P00175	0.272311	17.3186	0.632864	SMPH_Sec61_S353c	0.553644	0.674968	no hit
		P00175	-0.926968	16.719	-2.27691	LCSPDP_Sec61	0.0763622	0.250328	no hit
		P00175	-0.108398	17.1283	-0.433101	LCSPDP_Sec61_S353c	0.684132	0.838513	no hit
CYC1		P00044;P00045	1.57876	21.0643	5.01615	LCSPDP_Sec61	0.00508119	0.0905723	no hit
		P00044;P00045	0.048315	20.299	0.098819	LCSPDP_Sec61_S353c	0.925366	0.962663	no hit
		P00044;P00045	1.54961	21.0497	4.98333	SMPH_Sec61_S353c	0.0037497	0.0277051	no hit
	Other hit/candidate	P00044;P00045	1.79808	21.1739	5.22753	SMPH_Sec61	0.00356219	0.0294881	hit
CYC2		P38909	-0.927565	19.4614	-2.80319	SMPH_Sec61_S353c	0.0363029	0.0950884	no hit
		P38909	-1.3138	19.2683	-3.06317	SMPH_Sec61	0.0286311	0.0943171	no hit
		P38909	-0.7751	19.5377	-2.93245	LCSPDP_Sec61	0.0359567	0.191972	no hit
		P38909	-1.14714	19.3517	-4.47776	LCSPDP_Sec61_S353c	0.00760632	0.143268	no hit
CYC3		P06182	-1.37276	16.3033	-3.71919	LCSPDP_Sec61_S353c	0.0154086	0.184428	no hit
		P06182	-0.213432	16.883	-0.524488	SMPH_Sec61_S353c	0.621554	0.728303	no hit
		P06182	1.43506	17.7072	4.5991	LCSPDP_Sec61	0.00715902	0.103119	no hit
		P06182	0.593749	17.2866	1.61346	SMPH_Sec61	0.168567	0.291229	no hit
CYM1	Other hit/candidate	P32898	2.44931	14.0949	5.04967	SMPH_Sec61	0.00412699	0.031228	hit
	Other hit/candidate	P32898	1.70074	13.7206	2.72904	SMPH_Sec61_S353c	0.0397196	0.100199	candidate
CYR1		P08678	-0.933107	18.632	-2.89893	SMPH_Sec61_S353c	0.032361	0.0889786	no hit
		P08678	-0.272201	18.9625	-1.00706	LCSPDP_Sec61	0.363863	0.56225	no hit
		P08678	-0.100551	19.0483	-0.437808	LCSPDP_Sec61_S353c	0.68095	0.8374	no hit
		P08678	-0.771732	18.7127	-2.40765	SMPH_Sec61	0.0619069	0.150207	no hit
CYT1		P07143	-0.525149	20.3238	-2.26684	LCSPDP_Sec61_S353c	0.076238	0.334637	no hit
		P07143	-0.307963	20.4324	-0.903635	SMPH_Sec61	0.40829	0.530674	no hit
		P07143	-0.424213	20.3743	-1.17456	SMPH_Sec61_S353c	0.291208	0.424547	no hit
		P07143	1.19607	21.1844	4.41744	LCSPDP_Sec61	0.00836967	0.108563	no hit
DBF2		P22204;P32328	-0.956601	15.6722	-2.74495	SMPH_Sec61	0.0412976	0.117516	no hit
		P22204;P32328	-1.09555	15.6027	-3.13526	SMPH_Sec61_S353c	0.024514	0.0740645	no hit
		P22204;P32328	-0.859189	15.7209	-2.17924	LCSPDP_Sec61	0.0858766	0.26738	no hit
		P22204;P32328	-0.213669	16.0436	-0.665974	LCSPDP_Sec61_S353c	0.536775	0.760188	no hit
DBP1		P24784	1.24934	12.9434	2.11041	SMPH_Sec61	0.0895316	0.19447	no hit
DBP3		P20447	-0.637205	19.8723	-2.54696	LCSPDP_Sec61	0.0555579	0.215287	no hit
		P20447	-0.107133	20.1373	-0.344926	SMPH_Sec61_S353c	0.743684	0.815333	no hit
		P20447	-0.18136	20.1002	-0.548374	LCSPDP_Sec61_S353c	0.608512	0.805201	no hit
		P20447	-0.0842068	20.1488	-0.262697	SMPH_Sec61	0.803438	0.863097	no hit
DBP5		P20449	-1.43448	18.5335	-2.80189	LCSPDP_Sec61_S353c	0.0407117	0.257563	no hit
		P20449	-2.31126	18.0951	-7.02306	SMPH_Sec61	0.000968219	0.0189722	no hit
		P20449	-0.861963	18.8198	-1.78793	SMPH_Sec61_S353c	0.131646	0.239483	no hit
		P20449	-1.64089	18.4303	-3.38307	LCSPDP_Sec61	0.0222827	0.156528	no hit
DBP6		P53734	1.52418	15.0348	5.11273	SMPH_Sec61	0.00391549	0.030467	no hit
	Other hit/candidate	P53734	1.66393	15.1047	4.18585	SMPH_Sec61_S353c	0.00792768	0.0384408	hit
DBP7		P36120	-0.154406	13.9309	-0.434171	SMPH_Sec61_S353c	0.681614	0.771904	no hit
	Other hit/candidate	P36120	1.69143	14.8538	5.20875	SMPH_Sec61	0.00361734	0.0297853	hit
DBP8		P38719	1.19688	15.7346	2.35463	LCSPDP_Sec61_S353c	0.0685911	0.321804	no hit
		P38719	1.42872	15.8505	2.5765	SMPH_Sec61_S353c	0.0479117	0.114387	no hit
		P38719	-1.69281	14.2898	-4.34107	LCSPDP_Sec61	0.00894968	0.110976	no hit
		P38719	0.846547	15.5595	1.80083	SMPH_Sec61	0.132622	0.248192	no hit
DBP9		Q06218	-1.32651	22.9884	-4.23423	SMPH_Sec61_S353c	0.0075566	0.0384172	no hit
		Q06218	-0.68864	23.3074	-1.83798	SMPH_Sec61	0.126477	0.239934	no hit
		Q06218	-0.242825	23.5303	-1.04554	LCSPDP_Sec61_S353c	0.346643	0.622358	no hit
		Q06218	-0.101701	23.6008	-0.372179	LCSPDP_Sec61	0.726269	0.829855	no hit
DCP2		P53550	-0.89013	14.0847	-2.98495	SMPH_Sec61	0.0312827	0.0986264	no hit
		P53550	0.723138	14.8913	2.24948	SMPH_Sec61_S353c	0.0723502	0.152837	no hit
		P53550	-0.00228901	14.5286	-0.0089305	LCSPDP_Sec61_S353c	0.993242	0.996867	no hit
DCW1		P36091	-0.298801	17.2336	-0.892623	SMPH_Sec61_S353c	0.411512	0.544503	no hit
		P36091	0.290915	17.5285	1.19571	LCSPDP_Sec61_S353c	0.288749	0.579055	no hit
		P36091	0.462628	17.6144	1.60421	LCSPDP_Sec61	0.174555	0.37298	no hit
		P36091	0.176485	17.4713	0.396943	SMPH_Sec61	0.708057	0.795986	no hit
DDI1		P40087	1.13341	14.3886	3.42075	SMPH_Sec61	0.0193368	0.0742764	no hit
	Other hit/candidate	P40087	2.70309	15.1735	6.8346	SMPH_Sec61_S353c	0.000878953	0.0155239	hit
	Other hit/candidate	P40087	2.89666	15.2702	6.90479	LCSPDP_Sec61_S353c	0.00126018	0.0636596	candidate
DED1		P06634	0.233916	20.6974	0.808508	LCSPDP_Sec61_S353c	0.457833	0.708166	no hit
		P06634	0.713498	20.9372	1.94113	SMPH_Sec61_S353c	0.107773	0.205905	no hit
		P06634	0.612619	20.8867	1.54757	SMPH_Sec61	0.183394	0.309253	no hit
		P06634	-0.1802	20.4903	-0.695072	LCSPDP_Sec61	0.52051	0.68096	no hit
DEF1		P35732	1.69219	14.8575	1.53497	SMPH_Sec61_S353c	0.183239	0.304228	no hit
		P35732	2.61975	15.3213	1.96044	SMPH_Sec61	0.108214	0.219837	no hit
	Other hit/candidate	P35732	2.80516	15.414	2.878	LCSPDP_Sec61	0.0381814	0.192391	candidate
DFG5		Q05031	-0.202487	16.1959	-0.604543	SMPH_Sec61	0.572299	0.683052	no hit
		Q05031	1.07752	16.8359	2.90954	LCSPDP_Sec61	0.0368742	0.192025	no hit
DFM1		Q12743	-1.13478	21.8312	-3.59546	SMPH_Sec61	0.0160811	0.0681287	no hit
		Q12743	-0.875313	21.9609	-2.6406	SMPH_Sec61_S353c	0.0442641	0.107656	no hit
		Q12743	-0.0572095	22.37	-0.180335	LCSPDP_Sec61_S353c	0.864421	0.93546	no hit
		Q12743	-0.24302	22.2771	-0.771343	LCSPDP_Sec61	0.478196	0.649911	no hit
DGA1		Q08650	1.23621	16.3524	3.70931	LCSPDP_Sec61_S353c	0.0155595	0.184428	no hit
	Other hit/candidate	Q08650	3.46652	17.4676	8.95634	SMPH_Sec61_S353c	0.000237575	0.00753567	hit
	Other hit/candidate	Q08650	3.76351	17.6161	10.7811	SMPH_Sec61	0.000131843	0.0120715	hit
	Other hit/candidate	Q08650	3.93495	17.7018	7.67823	LCSPDP_Sec61	0.000858622	0.0546053	candidate
DGK1		Q12382	0.642759	16.6306	1.96587	SMPH_Sec61	0.107471	0.219089	no hit
		Q12382	0.94651	16.7825	3.09774	SMPH_Sec61_S353c	0.025604	0.0760317	no hit
		Q12382	-2.51375	15.0523	-2.71813	LCSPDP_Sec61_S353c	0.0447871	0.259879	no hit
		Q12382	-0.0526751	16.2829	-0.208207	LCSPDP_Sec61	0.843961	0.910326	no hit
DGR2		P32330	-1.51196	19.0188	-3.54106	SMPH_Sec61_S353c	0.0155307	0.0549032	no hit
		P32330	-0.298662	19.6254	-1.22546	LCSPDP_Sec61_S353c	0.27836	0.569653	no hit
		P32330	-1.21231	19.1686	-4.13299	SMPH_Sec61	0.00939308	0.0490834	no hit
		P32330	-0.685098	19.4322	-2.31755	LCSPDP_Sec61	0.0727464	0.245821	no hit
DHH1		P39517	0.86196	17.7698	3.05891	LCSPDP_Sec61_S353c	0.0305906	0.232823	no hit
		P39517	0.459543	17.5686	1.53345	LCSPDP_Sec61	0.190671	0.388438	no hit
		P39517	1.3818	18.0297	2.96799	SMPH_Sec61	0.0318932	0.0994939	no hit
		P39517	1.38251	18.03	3.73915	SMPH_Sec61_S353c	0.0125465	0.04893	no hit
DIA1		P54005	-0.778826	21.7441	-2.61499	SMPH_Sec61	0.0481759	0.128358	no hit
		P54005	-0.746804	21.7601	-2.35832	SMPH_Sec61_S353c	0.0629875	0.137532	no hit
		P54005	-0.330099	21.9684	-1.28384	LCSPDP_Sec61	0.260003	0.472913	no hit
		P54005	-0.26815	21.9994	-1.16542	LCSPDP_Sec61_S353c	0.299684	0.58937	no hit
DID2		P69771	0.98573	17.0878	3.06963	LCSPDP_Sec61	0.0309746	0.184041	no hit
		P69771	1.0928	17.1413	2.57532	LCSPDP_Sec61_S353c	0.05283	0.278762	no hit
	Other hit/candidate	P69771	2.15801	17.6739	6.52129	SMPH_Sec61_S353c	0.00109711	0.0169399	hit
DIS3		Q08162	-3.01902	14.6611	-2.44361	SMPH_Sec61	0.0592475	0.14489	no hit
		Q08162	-0.852909	15.7441	-2.47915	SMPH_Sec61_S353c	0.0540921	0.125118	no hit
		Q08162	1.26337	16.8023	2.16296	LCSPDP_Sec61	0.0875835	0.271509	no hit
		Q08162	0.497305	16.4192	0.946249	LCSPDP_Sec61_S353c	0.390183	0.655297	no hit
DJP1	Other hit/candidate	P40564	3.74937	14.1934	5.94575	SMPH_Sec61_S353c	0.00168782	0.0202599	hit
	Other hit/candidate	P40564	2.80556	13.7215	5.78301	SMPH_Sec61	0.0023019	0.0256356	hit
DLD1		P32891	0.483528	23.4964	1.13516	LCSPDP_Sec61_S353c	0.310974	0.595879	no hit
		P32891	-0.626437	22.9414	-1.48564	SMPH_Sec61_S353c	0.195391	0.317638	no hit
		P32891	-0.615887	22.9466	-1.88598	SMPH_Sec61	0.118965	0.232155	no hit
		P32891	-0.177736	23.1657	-0.482316	LCSPDP_Sec61	0.651629	0.77378	no hit
DLD2		P46681	0.300519	14.8859	0.889772	SMPH_Sec61_S353c	0.412907	0.545066	no hit
		P46681	-0.804855	14.3332	-2.83664	LCSPDP_Sec61_S353c	0.0391444	0.257563	no hit
		P46681	0.472401	14.9719	1.53418	LCSPDP_Sec61	0.190498	0.388438	no hit
		P46681	1.25705	15.3642	3.24945	SMPH_Sec61	0.0232774	0.0825071	no hit
DLD3		P39976	-2.00236	19.2173	-5.74042	SMPH_Sec61_S353c	0.00198395	0.0214791	no hit
		P39976	-1.41408	19.5114	-5.77505	LCSPDP_Sec61_S353c	0.00270081	0.0920015	no hit
		P39976	-1.61702	19.41	-4.84179	SMPH_Sec61	0.00492545	0.0337372	no hit
		P39976	-1.4684	19.4843	-5.27757	LCSPDP_Sec61	0.00414217	0.0905723	no hit
DNM1		P54861	-0.544336	16.6061	-1.76437	SMPH_Sec61	0.138951	0.256679	no hit
		P54861	-0.848018	16.4543	-2.55457	SMPH_Sec61_S353c	0.0492342	0.117006	no hit
		P54861	0.6038	17.1802	2.13223	LCSPDP_Sec61	0.0909072	0.277166	no hit
		P54861	-0.0517342	16.8524	-0.164577	LCSPDP_Sec61_S353c	0.876133	0.94295	no hit
DOP1		Q03921	1.09254	16.755	2.64146	SMPH_Sec61_S353c	0.0442169	0.107656	no hit
		Q03921	1.02289	16.7202	2.39537	SMPH_Sec61	0.0628447	0.151532	no hit
		Q03921	-1.2922	15.5626	-1.93415	LCSPDP_Sec61	0.115844	0.306391	no hit
		Q03921	0.0668169	16.2422	0.145913	LCSPDP_Sec61_S353c	0.890053	0.947352	no hit
DOT6		P40059	-1.10439	17.7947	-2.37797	SMPH_Sec61_S353c	0.0614402	0.13529	no hit
		P40059	-0.0836587	18.3051	-0.305027	LCSPDP_Sec61_S353c	0.773415	0.882547	no hit
		P40059	-0.277744	18.2081	-0.831697	SMPH_Sec61	0.444092	0.565806	no hit
		P40059	-0.159939	18.267	-0.425205	LCSPDP_Sec61	0.689821	0.803007	no hit
DPL1		Q05567	0.451766	20.5777	1.35479	SMPH_Sec61_S353c	0.231446	0.360824	no hit
		Q05567	0.305186	20.5044	1.29637	LCSPDP_Sec61_S353c	0.254969	0.548257	no hit
		Q05567	0.0866827	20.3952	0.267679	SMPH_Sec61	0.799814	0.86292	no hit
		Q05567	-0.227142	20.2383	-0.875579	LCSPDP_Sec61	0.424573	0.605441	no hit
DPM1		P14020	1.48719	22.869	4.72793	SMPH_Sec61	0.00543894	0.0350812	no hit
		P14020	0.676989	22.4639	2.35589	LCSPDP_Sec61	0.0695067	0.241159	no hit
		P14020	0.0133356	22.1321	0.0545782	LCSPDP_Sec61_S353c	0.958723	0.980229	no hit
	Known interactors	P14020	1.60274	22.9268	5.20616	SMPH_Sec61_S353c	0.00308739	0.0252002	hit
DRS1		P32892	-0.624731	14.181	-1.31198	LCSPDP_Sec61	0.251123	0.461471	no hit
		P32892	-0.685283	14.1508	-1.16329	SMPH_Sec61	0.298055	0.43	no hit
		P32892	1.08188	15.0343	1.70996	SMPH_Sec61_S353c	0.145786	0.259157	no hit
	Other hit/candidate	P32892	1.70141	15.3441	3.44864	LCSPDP_Sec61_S353c	0.0202376	0.196846	candidate
DSL1		P53847	0.800247	15.4923	2.48241	LCSPDP_Sec61_S353c	0.0589184	0.299217	no hit
	Other hit/candidate	P53847	2.10223	16.1433	5.50534	SMPH_Sec61_S353c	0.00240057	0.0229613	hit
	Other hit/candidate	P53847	2.05474	16.1195	4.94078	SMPH_Sec61	0.00452457	0.0323104	hit
DSS1		P39112	-0.28534	18.2141	-1.17478	LCSPDP_Sec61_S353c	0.296264	0.586771	no hit
		P39112	-0.0980579	18.3077	-0.223841	SMPH_Sec61_S353c	0.831423	0.881101	no hit
		P39112	-0.0447096	18.3344	-0.131759	SMPH_Sec61	0.900398	0.932318	no hit
		P39112	-0.981288	17.8661	-3.78634	LCSPDP_Sec61	0.0149246	0.135826	no hit
DUG1		P43616	-0.806327	15.7687	-2.4123	SMPH_Sec61_S353c	0.058833	0.131058	no hit
		P43616	0.524905	16.4343	0.888222	LCSPDP_Sec61	0.418401	0.603276	no hit
DUN1		P39009	-1.66633	14.8089	-4.81292	SMPH_Sec61	0.00505007	0.0338539	no hit
EAP1		P36041	0.574215	15.4866	1.98363	LCSPDP_Sec61	0.108999	0.300063	no hit
		P36041	-1.0927	14.6532	-1.4802	LCSPDP_Sec61_S353c	0.202652	0.499248	no hit
		P36041	0.860974	15.63	1.21663	SMPH_Sec61_S353c	0.276136	0.409837	no hit
		P36041	1.10035	15.7497	1.70623	SMPH_Sec61	0.149686	0.268498	no hit
EBP2		P36049	1.24157	17.5154	1.90814	SMPH_Sec61_S353c	0.11251	0.213386	no hit
		P36049	1.07432	17.4318	2.60609	SMPH_Sec61	0.0486913	0.129509	no hit
		P36049	0.144633	16.9669	0.281493	LCSPDP_Sec61_S353c	0.790327	0.892266	no hit
		P36049	0.68368	17.2365	1.31512	LCSPDP_Sec61	0.250151	0.460278	no hit
ECM14		P38836	-1.23128	17.1148	-3.03579	SMPH_Sec61	0.0295293	0.0951226	no hit
		P38836	-0.528732	17.466	-1.61593	SMPH_Sec61_S353c	0.164865	0.280902	no hit
		P38836	0.192996	17.8269	0.383426	LCSPDP_Sec61_S353c	0.718166	0.849299	no hit
		P38836	-0.736254	17.3623	-1.96484	LCSPDP_Sec61	0.111546	0.303559	no hit
ECM21		P38167	1.12266	18.872	2.62013	SMPH_Sec61	0.047881	0.127945	no hit
		P38167	0.886025	18.7537	2.41832	SMPH_Sec61_S353c	0.0583885	0.130599	no hit
		P38167	-0.30716	18.1571	-0.850461	LCSPDP_Sec61_S353c	0.436326	0.693647	no hit
		P38167	0.175658	18.3985	0.322432	LCSPDP_Sec61	0.761246	0.856102	no hit
ECM3		Q99252	-0.269671	16.71	-1.06848	LCSPDP_Sec61_S353c	0.337191	0.614126	no hit
		Q99252	-0.435868	16.6269	-1.39621	SMPH_Sec61_S353c	0.219407	0.346209	no hit
		Q99252	0.160287	16.925	0.603334	LCSPDP_Sec61	0.574764	0.723935	no hit
		Q99252	-0.586023	16.5518	-1.65946	SMPH_Sec61	0.158925	0.279246	no hit
ECM31		P38122	0.435201	17.6566	0.936893	SMPH_Sec61_S353c	0.390311	0.525015	no hit
		P38122	0.702787	17.7904	2.08746	SMPH_Sec61	0.0921553	0.198103	no hit
ECM33		P38248	-0.19537	23.5364	-0.501826	SMPH_Sec61_S353c	0.636342	0.735703	no hit
		P38248	0.190494	23.7294	0.653202	LCSPDP_Sec61_S353c	0.544285	0.766736	no hit
		P38248	1.04428	24.1563	3.99871	LCSPDP_Sec61	0.0122064	0.132873	no hit
		P38248	-0.0548386	23.6067	-0.141337	SMPH_Sec61	0.893213	0.926739	no hit
EDC3		P39998	0.53949	15.1488	1.83513	SMPH_Sec61	0.126937	0.240512	no hit
		P39998	0.0517609	14.9049	0.150416	LCSPDP_Sec61_S353c	0.88669	0.947161	no hit
EFR3		Q03653	1.34395	17.2834	2.07122	SMPH_Sec61	0.0940606	0.200836	no hit
		Q03653	-0.187904	16.5175	-0.471222	LCSPDP_Sec61_S353c	0.658583	0.825469	no hit
		Q03653	-1.79955	15.7116	-1.84669	LCSPDP_Sec61	0.129071	0.326919	no hit
	Other hit/candidate	Q03653	2.06874	17.6458	4.87914	SMPH_Sec61_S353c	0.00411513	0.0286499	hit
EFT1		P32324	0.14091	19.8082	0.45344	SMPH_Sec61_S353c	0.668554	0.760786	no hit
		P32324	-0.0735497	19.701	-0.31613	LCSPDP_Sec61_S353c	0.765486	0.879875	no hit
		P32324	0.287203	19.8814	0.922416	SMPH_Sec61	0.399326	0.521652	no hit
		P32324	-0.0228302	19.7264	-0.0683947	LCSPDP_Sec61	0.948341	0.971505	no hit
EHD3	Other hit/candidate	P28817	3.01275	13.8251	5.64215	SMPH_Sec61_S353c	0.00214692	0.0224634	hit
	Other hit/candidate	P28817	2.58889	13.6132	5.38232	SMPH_Sec61	0.00314335	0.0281266	hit
EHT1		P38295	2.76804	14.8349	2.74454	LCSPDP_Sec61	0.044323	0.201007	no hit
	Other hit/candidate	P38295	4.89271	15.8972	5.91714	SMPH_Sec61_S353c	0.00172582	0.0202599	hit
	Other hit/candidate	P38295	4.79106	15.8464	8.56921	SMPH_Sec61	0.000388026	0.0161051	hit
EIS1		Q05050	0.26954	19.1549	0.798477	SMPH_Sec61_S353c	0.459539	0.588897	no hit
		Q05050	0.0649242	19.0526	0.270327	LCSPDP_Sec61_S353c	0.798399	0.894563	no hit
		Q05050	0.269102	19.1547	0.840945	LCSPDP_Sec61	0.441848	0.617592	no hit
		Q05050	0.0326268	19.0365	0.104532	SMPH_Sec61	0.920878	0.944678	no hit
ELO1	Other hit/candidate	P39540	3.80849	16.0661	3.06748	SMPH_Sec61	0.0284925	0.0942445	candidate
	Other hit/candidate	P39540	5.16814	16.7459	7.73994	SMPH_Sec61_S353c	0.000484316	0.0107865	hit
ELO2		P25358	-0.264037	19.881	-0.938227	LCSPDP_Sec61_S353c	0.39389	0.65769	no hit
		P25358	0.265656	20.1458	0.835114	SMPH_Sec61_S353c	0.440373	0.570218	no hit
		P25358	-0.377133	19.8244	-0.81863	SMPH_Sec61	0.450846	0.572526	no hit
		P25358	0.0370257	20.0315	0.130395	LCSPDP_Sec61	0.901757	0.940763	no hit
ELO3		P40319	0.849426	19.9974	2.92704	LCSPDP_Sec61_S353c	0.0353757	0.253072	no hit
		P40319	1.38535	20.2654	4.28998	SMPH_Sec61_S353c	0.00715344	0.037174	no hit
		P40319	1.21692	20.1812	3.91395	SMPH_Sec61	0.0116324	0.0548992	no hit
		P40319	-0.417618	19.3639	-1.16045	LCSPDP_Sec61	0.302476	0.51227	no hit
EMC1		P25574	-0.272567	16.9525	-0.55368	LCSPDP_Sec61	0.605601	0.745456	no hit
	Known interactors	P25574	4.95462	19.5661	12.7988	SMPH_Sec61_S353c	3.99374e-05	0.00424819	hit
	Known interactors	P25574	3.10479	18.6412	9.92385	LCSPDP_Sec61_S353c	0.000252791	0.0324858	hit
	Known interactors	P25574	3.61325	18.8954	11.6101	SMPH_Sec61	9.26917e-05	0.0120715	hit
EMC2		P47133	1.82597	16.8116	2.56045	LCSPDP_Sec61	0.054697	0.214088	no hit
	Known interactors	P47133	3.68927	17.7432	12.8356	LCSPDP_Sec61_S353c	7.84833e-05	0.0194639	hit
	Known interactors	P47133	5.45633	18.6267	13.8332	SMPH_Sec61_S353c	2.69407e-05	0.00424819	hit
	Known interactors	P47133	4.93945	18.3683	10.8517	SMPH_Sec61	0.000127826	0.0120715	hit
EMC4	Known interactors	P53073	2.83873	16.7924	10.6351	LCSPDP_Sec61	0.000205303	0.0546053	candidate
	Known interactors	P53073	6.38456	18.5654	20.2892	SMPH_Sec61_S353c	3.80612e-06	0.00424819	hit
	Known interactors	P53073	5.28861	18.0174	15.4965	SMPH_Sec61	2.31672e-05	0.0120715	hit
	Known interactors	P53073	4.83723	17.7917	19.0692	LCSPDP_Sec61_S353c	1.26413e-05	0.00831349	hit
EMC5		P40540	1.36701	19.0053	5.18486	LCSPDP_Sec61	0.0044495	0.0905723	no hit
	Known interactors	P40540	3.56005	20.1018	11.4847	SMPH_Sec61_S353c	6.89422e-05	0.00537405	hit
	Known interactors	P40540	2.39918	19.5214	8.28017	LCSPDP_Sec61_S353c	0.000568201	0.0402611	hit
	Known interactors	P40540	2.66371	19.6536	8.53485	SMPH_Sec61	0.000395344	0.0161051	hit
EMI2		Q04409	-1.32418	14.706	-3.77596	SMPH_Sec61_S353c	0.012067	0.0481136	no hit
		Q04409	0.131177	15.4336	0.339516	SMPH_Sec61	0.748246	0.829123	no hit
		Q04409	-0.937322	14.8994	-2.56649	LCSPDP_Sec61_S353c	0.053377	0.279665	no hit
		Q04409	0.635094	15.6856	1.12676	LCSPDP_Sec61	0.315119	0.525609	no hit
EMP24		P32803	-0.331638	22.4725	-0.770313	SMPH_Sec61_S353c	0.474685	0.601653	no hit
		P32803	-0.345532	22.4655	-1.36235	LCSPDP_Sec61	0.235938	0.443862	no hit
		P32803	-0.137407	22.5696	-0.440898	LCSPDP_Sec61_S353c	0.678865	0.836911	no hit
		P32803	-0.547	22.3648	-1.73062	SMPH_Sec61	0.145085	0.262987	no hit
EMP47		P43555	0.652843	16.9348	2.35246	LCSPDP_Sec61_S353c	0.0687693	0.321804	no hit
		P43555	0.889844	17.0533	2.1825	SMPH_Sec61	0.0817938	0.18114	no hit
		P43555	-0.141095	16.5379	-0.445681	SMPH_Sec61_S353c	0.673798	0.765077	no hit
		P43555	-1.03781	16.0895	-3.7717	LCSPDP_Sec61	0.0151367	0.135826	no hit
ENA5		Q12691;Q01896;P13587	0.228676	18.4325	0.710574	SMPH_Sec61_S353c	0.507983	0.633557	no hit
		Q12691;Q01896;P13587	0.217174	18.4267	0.864683	LCSPDP_Sec61_S353c	0.429215	0.686744	no hit
		Q12691;Q01896;P13587	0.100273	18.3683	0.325918	SMPH_Sec61	0.757903	0.834975	no hit
		Q12691;Q01896;P13587	0.0063722	18.3213	0.0216145	LCSPDP_Sec61	0.98366	0.992142	no hit
ENO1		P00924	-0.628325	19.5492	-1.62327	SMPH_Sec61_S353c	0.163292	0.279136	no hit
		P00924	0.238629	19.9827	0.787801	LCSPDP_Sec61	0.469405	0.642391	no hit
		P00924	-0.386531	19.6701	-1.20667	SMPH_Sec61	0.282402	0.416342	no hit
		P00924	-0.227801	19.7495	-0.822846	LCSPDP_Sec61_S353c	0.450394	0.703239	no hit
ENO2		P00925	-0.284101	22.5304	-0.759946	SMPH_Sec61_S353c	0.480349	0.607844	no hit
		P00925	0.043899	22.6944	0.145506	SMPH_Sec61	0.89009	0.924722	no hit
		P00925	-0.0810231	22.632	-0.31755	LCSPDP_Sec61_S353c	0.764474	0.879875	no hit
		P00925	0.279996	22.8125	0.981954	LCSPDP_Sec61	0.374864	0.571717	no hit
ENP1		P38333	1.25565	14.8968	4.80736	LCSPDP_Sec61_S353c	0.0057371	0.128062	no hit
		P38333	0.561731	14.5498	1.62673	SMPH_Sec61	0.165727	0.287607	no hit
	Other hit/candidate	P38333	2.15417	15.346	5.2833	LCSPDP_Sec61	0.00412404	0.0905723	candidate
	Other hit/candidate	P38333	1.63696	15.0874	2.79109	SMPH_Sec61_S353c	0.0368374	0.0960073	candidate
ENT5		Q03769	-1.59851	20.6391	-4.30524	SMPH_Sec61_S353c	0.00704747	0.0369996	no hit
		Q03769	-0.571041	21.1528	-2.25527	LCSPDP_Sec61_S353c	0.0773135	0.336382	no hit
		Q03769	-0.877164	20.9998	-1.6839	LCSPDP_Sec61	0.158033	0.354625	no hit
		Q03769	-2.14586	20.3654	-4.04006	SMPH_Sec61	0.0102761	0.0516476	no hit
EPS1		P40557	0.328312	15.7938	1.069	SMPH_Sec61_S353c	0.332225	0.4669	no hit
		P40557	-0.736302	15.2615	-1.5299	SMPH_Sec61	0.187583	0.314944	no hit
		P40557	-0.255345	15.5019	-1.03008	LCSPDP_Sec61	0.354013	0.55536	no hit
ERB1		Q04660	0.443791	18.275	1.23664	SMPH_Sec61_S353c	0.269212	0.403003	no hit
		Q04660	-0.496849	17.8047	-1.93706	LCSPDP_Sec61	0.115428	0.306391	no hit
		Q04660	-0.189521	17.9584	-0.778856	LCSPDP_Sec61_S353c	0.473511	0.720434	no hit
		Q04660	-0.0204675	18.0429	-0.0600621	SMPH_Sec61	0.954471	0.969503	no hit
ERG1		P32476	-0.296981	18.9508	-1.05185	LCSPDP_Sec61	0.344908	0.548928	no hit
		P32476	0.786676	19.4926	2.76313	LCSPDP_Sec61_S353c	0.0425437	0.259879	no hit
	Other hit/candidate	P32476	2.18554	20.1921	5.60902	SMPH_Sec61_S353c	0.00220536	0.0226195	hit
	Other hit/candidate	P32476	1.88475	20.0417	4.28609	SMPH_Sec61	0.00812276	0.0453936	hit
ERG11		P10614	1.51808	19.9648	4.03293	SMPH_Sec61_S353c	0.00924556	0.0420228	no hit
		P10614	0.384801	19.3982	1.35482	LCSPDP_Sec61_S353c	0.237081	0.529695	no hit
		P10614	1.18611	19.7989	2.63642	SMPH_Sec61	0.0469595	0.126702	no hit
		P10614	0.460355	19.436	1.78912	LCSPDP_Sec61	0.13863	0.338393	no hit
ERG2		P32352	0.839868	22.2273	3.30336	LCSPDP_Sec61_S353c	0.0235398	0.211008	no hit
		P32352	-0.835173	21.3897	-1.99136	SMPH_Sec61	0.104052	0.214478	no hit
		P32352	-0.731771	21.4414	-1.32693	SMPH_Sec61_S353c	0.239886	0.37028	no hit
		P32352	-0.564247	21.5252	-1.74561	LCSPDP_Sec61	0.14634	0.342519	no hit
ERG24		P32462	-0.8832	16.4325	-1.19669	LCSPDP_Sec61	0.289388	0.497549	no hit
		P32462	0.670372	17.2093	1.05127	LCSPDP_Sec61_S353c	0.344261	0.620171	no hit
	Other hit/candidate	P32462	2.18488	17.9666	3.27188	SMPH_Sec61	0.0227128	0.0813877	candidate
	Other hit/candidate	P32462	1.72839	17.7383	3.79128	SMPH_Sec61_S353c	0.0118734	0.047708	hit
ERG25		P53045	0.590762	20.7801	1.89444	LCSPDP_Sec61_S353c	0.120524	0.409452	no hit
		P53045	-0.888583	20.0405	-2.33951	LCSPDP_Sec61	0.0708707	0.243249	no hit
		P53045	-1.15495	19.9073	-3.40907	SMPH_Sec61	0.0195799	0.0748388	no hit
		P53045	-1.30738	19.8311	-2.00039	SMPH_Sec61_S353c	0.0997741	0.195412	no hit
ERG26		P53199	0.941449	19.8905	1.80957	SMPH_Sec61_S353c	0.127972	0.234165	no hit
		P53199	-0.0136725	19.4129	-0.0145722	SMPH_Sec61	0.988946	0.993439	no hit
		P53199	0.854126	19.8468	2.10382	LCSPDP_Sec61	0.0940998	0.280724	no hit
		P53199	-0.143351	19.3481	-0.31456	LCSPDP_Sec61_S353c	0.766606	0.879875	no hit
ERG27		Q12452	-0.176147	17.7099	-0.326499	SMPH_Sec61_S353c	0.756798	0.823916	no hit
		Q12452	0.557619	18.0768	1.51866	LCSPDP_Sec61_S353c	0.193099	0.483775	no hit
		Q12452	-0.908893	17.3435	-1.45039	LCSPDP_Sec61	0.211476	0.414238	no hit
		Q12452	-0.213138	17.6914	-0.440218	SMPH_Sec61	0.678462	0.772249	no hit
ERG3		P32353	-0.951262	21.8602	-2.1586	SMPH_Sec61_S353c	0.0813017	0.16612	no hit
		P32353	-0.968545	21.8516	-2.73027	SMPH_Sec61	0.0420172	0.118691	no hit
		P32353	0.00938813	22.3406	0.0333453	LCSPDP_Sec61_S353c	0.974771	0.989457	no hit
		P32353	-1.36383	21.6539	-2.9603	LCSPDP_Sec61	0.0348755	0.191972	no hit
ERG4		P25340	-0.25764	21.4173	-0.785241	SMPH_Sec61	0.468452	0.590524	no hit
		P25340	-0.0527334	21.5198	-0.171459	SMPH_Sec61_S353c	0.870345	0.913716	no hit
		P25340	-0.479095	21.3066	-1.57816	LCSPDP_Sec61_S353c	0.179186	0.465926	no hit
		P25340	0.341004	21.7166	1.06675	LCSPDP_Sec61	0.338796	0.544163	no hit
ERG5		P54781	-0.393067	19.2012	-1.34312	LCSPDP_Sec61_S353c	0.240563	0.532675	no hit
		P54781	1.35758	20.0765	3.11782	SMPH_Sec61	0.0269285	0.0904237	no hit
		P54781	1.53434	20.1649	4.20392	SMPH_Sec61_S353c	0.00778664	0.0384408	no hit
		P54781	0.0801162	19.4377	0.268064	LCSPDP_Sec61	0.80024	0.881228	no hit
ERG6		P25087	1.45262	20.8403	4.60739	SMPH_Sec61_S353c	0.00527958	0.0333234	no hit
		P25087	1.25684	20.7424	3.54082	SMPH_Sec61	0.0170267	0.0700418	no hit
		P25087	0.412842	20.3204	1.58861	LCSPDP_Sec61_S353c	0.176847	0.46329	no hit
		P25087	-0.199134	20.0144	-0.730605	LCSPDP_Sec61	0.500476	0.665626	no hit
ERG9		P29704	0.730544	20.0274	2.31276	LCSPDP_Sec61_S353c	0.0721287	0.327218	no hit
		P29704	1.01579	20.1701	2.83001	SMPH_Sec61	0.0373879	0.109614	no hit
		P29704	0.96924	20.1468	2.97705	SMPH_Sec61_S353c	0.0294946	0.0832611	no hit
		P29704	-0.36868	19.4778	-0.874004	LCSPDP_Sec61	0.425347	0.605673	no hit
ERJ5		P43613	1.21894	21.7238	3.16481	SMPH_Sec61_S353c	0.0236918	0.0725648	no hit
		P43613	-0.532268	20.8481	-2.08211	LCSPDP_Sec61	0.0966218	0.282468	no hit
		P43613	-0.519897	20.8543	-2.27117	LCSPDP_Sec61_S353c	0.0758395	0.334637	no hit
		P43613	-0.0641824	21.0822	-0.187365	SMPH_Sec61	0.858862	0.903206	no hit
ERO1		Q03103	1.55351	20.6353	5.12723	SMPH_Sec61_S353c	0.0033051	0.0257633	no hit
		Q03103	-0.365842	19.6756	-1.24755	LCSPDP_Sec61	0.27189	0.482234	no hit
		Q03103	0.199624	19.9583	0.877415	LCSPDP_Sec61_S353c	0.422927	0.682099	no hit
		Q03103	1.04062	20.3788	3.35738	SMPH_Sec61	0.0206989	0.0768392	no hit
ERP1		Q05359	0.564681	21.6437	1.68411	SMPH_Sec61_S353c	0.150803	0.265053	no hit
		Q05359	-0.577015	21.0728	-2.11122	LCSPDP_Sec61	0.0932576	0.279636	no hit
		Q05359	-0.287297	21.2177	-1.13543	LCSPDP_Sec61_S353c	0.310873	0.595879	no hit
		Q05359	0.0247529	21.3737	0.0626989	SMPH_Sec61	0.952476	0.968111	no hit
ERP2		P39704	0.941615	20.8355	3.04288	SMPH_Sec61_S353c	0.0272966	0.0790993	no hit
		P39704	0.122013	20.4257	0.508792	LCSPDP_Sec61_S353c	0.633918	0.812463	no hit
		P39704	0.190018	20.4597	0.585404	SMPH_Sec61	0.584118	0.69024	no hit
		P39704	-0.917826	19.9058	-3.64615	LCSPDP_Sec61	0.0171067	0.135826	no hit
ERP3		Q12403	0.874251	19.2346	2.74729	LCSPDP_Sec61_S353c	0.0433187	0.259879	no hit
		Q12403	-0.568611	18.5132	-1.27367	SMPH_Sec61	0.259683	0.392952	no hit
		Q12403	-0.0995574	18.7477	-0.148532	SMPH_Sec61_S353c	0.88752	0.924895	no hit
		Q12403	-0.071782	18.7616	-0.189555	LCSPDP_Sec61	0.857727	0.918258	no hit
ERP4		Q12450	0.595792	18.4994	1.61623	SMPH_Sec61_S353c	0.164801	0.280902	no hit
		Q12450	-0.560093	17.9215	-2.06084	LCSPDP_Sec61	0.0991621	0.284009	no hit
		Q12450	0.34307	18.3731	0.748871	SMPH_Sec61	0.488199	0.60507	no hit
		Q12450	-1.08834	17.6574	-4.61444	LCSPDP_Sec61_S353c	0.00675524	0.138126	no hit
ERV2		Q12284	0.779579	16.8258	2.32576	LCSPDP_Sec61_S353c	0.0710096	0.323509	no hit
		Q12284	0.387721	16.6299	0.950858	SMPH_Sec61	0.386052	0.50947	no hit
ERV25		P54837	0.957819	22.7061	2.80889	SMPH_Sec61_S353c	0.0360539	0.0949459	no hit
		P54837	-0.052783	22.2008	-0.113243	SMPH_Sec61	0.914317	0.940441	no hit
		P54837	-0.864633	21.7948	-2.9545	LCSPDP_Sec61	0.0350976	0.191972	no hit
		P54837	-0.13053	22.1619	-0.557622	LCSPDP_Sec61_S353c	0.602665	0.802537	no hit
ERV29		P53337	0.799681	19.2109	3.18302	LCSPDP_Sec61_S353c	0.0267483	0.222224	no hit
		P53337	0.476786	19.0495	1.15698	SMPH_Sec61_S353c	0.297717	0.432161	no hit
		P53337	-0.104755	18.7587	-0.267522	SMPH_Sec61	0.799929	0.86292	no hit
		P53337	0.516422	19.0693	1.85284	LCSPDP_Sec61	0.128091	0.325593	no hit
ERV46		P39727	0.0213648	23.6952	0.0857392	LCSPDP_Sec61_S353c	0.935213	0.967731	no hit
		P39727	-1.55321	22.9079	-4.46112	SMPH_Sec61_S353c	0.0060622	0.0349834	no hit
		P39727	-0.0779239	23.6456	-0.305412	LCSPDP_Sec61	0.773372	0.863609	no hit
		P39727	-0.782306	23.2934	-2.56674	SMPH_Sec61	0.0510435	0.132799	no hit
ESC1		Q03661	-0.343848	13.7837	-0.582089	SMPH_Sec61_S353c	0.584866	0.699238	no hit
		Q03661	-0.127732	13.8918	-0.55788	LCSPDP_Sec61_S353c	0.602502	0.802537	no hit
		Q03661	0.60502	14.2582	1.05848	SMPH_Sec61	0.339054	0.467785	no hit
		Q03661	0.207056	14.0592	0.579425	LCSPDP_Sec61	0.589487	0.73544	no hit
ETR1		P38071	-0.508015	19.4381	-1.94662	LCSPDP_Sec61_S353c	0.112944	0.392667	no hit
		P38071	0.652272	20.0183	1.74451	SMPH_Sec61_S353c	0.139341	0.250521	no hit
		P38071	0.260447	19.8224	0.94849	LCSPDP_Sec61	0.38996	0.583508	no hit
		P38071	0.439337	19.9118	1.36975	SMPH_Sec61	0.23002	0.361127	no hit
ETT1		Q08421	-0.418898	17.9285	-1.25106	LCSPDP_Sec61_S353c	0.269699	0.560863	no hit
EXG1		P23776	-1.68653	19.3967	-4.01964	SMPH_Sec61_S353c	0.00937148	0.0424101	no hit
		P23776	0.154865	20.3174	0.555215	LCSPDP_Sec61_S353c	0.604183	0.803275	no hit
		P23776	-1.60078	19.4395	-4.65938	LCSPDP_Sec61	0.00680375	0.101472	no hit
		P23776	-2.39648	19.0417	-7.98577	SMPH_Sec61	0.000537945	0.0161463	no hit
EXG2		P52911	0.402393	15.9276	1.12113	LCSPDP_Sec61_S353c	0.316338	0.600332	no hit
		P52911	0.611721	16.0323	1.23318	SMPH_Sec61_S353c	0.270399	0.4034	no hit
		P52911	0.812735	16.1328	1.01506	SMPH_Sec61	0.357406	0.482692	no hit
		P52911	0.50829	15.9806	0.419755	LCSPDP_Sec61	0.693524	0.805787	no hit
FAA1		P30624	0.673795	21.5784	2.14018	SMPH_Sec61	0.0862456	0.188571	no hit
		P30624	0.699262	21.5911	2.14721	SMPH_Sec61_S353c	0.0825031	0.168134	no hit
		P30624	-0.296765	21.0931	-1.06993	LCSPDP_Sec61	0.337502	0.543817	no hit
		P30624	-0.324644	21.0792	-1.35159	LCSPDP_Sec61_S353c	0.238036	0.530956	no hit
FAA2		P39518	1.08551	16.6274	1.76828	SMPH_Sec61_S353c	0.135075	0.243956	no hit
		P39518	0.453357	16.3113	1.44324	LCSPDP_Sec61_S353c	0.212266	0.51026	no hit
		P39518	0.042048	16.1057	0.0970695	SMPH_Sec61	0.926505	0.94906	no hit
		P39518	-1.30558	15.4318	-2.10971	LCSPDP_Sec61	0.0934286	0.279636	no hit
FAA3		P39002	-1.6799	16.6437	-3.94773	SMPH_Sec61	0.0112498	0.0535839	no hit
		P39002	-1.03783	16.9648	-3.07482	SMPH_Sec61_S353c	0.0262965	0.0770606	no hit
		P39002	-1.96872	16.4993	-2.81868	LCSPDP_Sec61	0.0407841	0.195921	no hit
		P39002	-0.429217	17.2691	-1.55072	LCSPDP_Sec61_S353c	0.185476	0.477488	no hit
FAA4		P47912	-0.663345	19.6502	-1.7457	LCSPDP_Sec61	0.146323	0.342519	no hit
		P47912	-0.216891	19.8734	-0.682844	SMPH_Sec61	0.525551	0.641098	no hit
		P47912	0.0332628	19.9985	0.0885338	SMPH_Sec61_S353c	0.932766	0.958591	no hit
		P47912	0.429523	20.1966	1.82443	LCSPDP_Sec61_S353c	0.131537	0.420015	no hit
FAB1		P34756	-0.735246	18.114	-2.88143	LCSPDP_Sec61_S353c	0.0372236	0.254689	no hit
		P34756	-1.52139	17.721	-3.68221	SMPH_Sec61_S353c	0.0133317	0.0503352	no hit
		P34756	-1.36086	17.8012	-5.27036	LCSPDP_Sec61	0.00416515	0.0905723	no hit
		P34756	-1.60156	17.6809	-5.40111	SMPH_Sec61	0.00309654	0.0281266	no hit
FAR10	Other hit/candidate	Q06001	3.20257	19.4607	6.40582	LCSPDP_Sec61_S353c	0.00174055	0.0739982	candidate
	Other hit/candidate	Q06001	3.01919	19.369	8.72146	SMPH_Sec61_S353c	0.000270712	0.00796303	hit
	Other hit/candidate	Q06001	1.88105	18.7999	5.40609	LCSPDP_Sec61	0.00375685	0.0905723	candidate
	Other hit/candidate	Q06001	3.05697	19.3879	8.21902	SMPH_Sec61	0.000470923	0.0161463	hit
FAR11		P53917	-0.169967	15.4823	-0.551478	LCSPDP_Sec61	0.606991	0.745538	no hit
		P53917	1.23475	16.1846	3.44811	LCSPDP_Sec61_S353c	0.0202485	0.196846	no hit
	Other hit/candidate	P53917	2.0106	16.5726	3.58462	SMPH_Sec61	0.0162639	0.068229	candidate
	Other hit/candidate	P53917	2.13765	16.6361	5.17143	SMPH_Sec61_S353c	0.00318107	0.0257085	hit
FAR3		P46671	1.31911	18.5281	2.22344	LCSPDP_Sec61	0.0814204	0.260326	no hit
	Other hit/candidate	P46671	2.76577	19.2515	3.87232	SMPH_Sec61_S353c	0.0109072	0.0458337	hit
	Other hit/candidate	P46671	2.17083	18.954	2.98206	SMPH_Sec61	0.0313859	0.0987507	candidate
	Other hit/candidate	P46671	3.10942	19.4233	3.55711	LCSPDP_Sec61_S353c	0.0181172	0.194033	candidate
FAR7		P43592	1.50319	18.4296	4.76629	SMPH_Sec61_S353c	0.00455836	0.0306314	no hit
		P43592	-0.0379863	17.659	-0.0528269	LCSPDP_Sec61	0.960084	0.977216	no hit
	Other hit/candidate	P43592	1.64461	18.5003	5.11974	SMPH_Sec61	0.00389278	0.030467	hit
	Other hit/candidate	P43592	2.3297	18.8428	6.74204	LCSPDP_Sec61_S353c	0.00139706	0.0659146	candidate
FAR8		Q05040	-0.973595	23.6104	-2.88479	SMPH_Sec61	0.0350888	0.106145	no hit
		Q05040	-1.09441	23.55	-3.5923	SMPH_Sec61_S353c	0.0146881	0.052762	no hit
		Q05040	0.0820343	24.1382	0.317684	LCSPDP_Sec61_S353c	0.764378	0.879875	no hit
		Q05040	-1.02288	23.5858	-4.05261	LCSPDP_Sec61	0.0116115	0.130378	no hit
FAS1		P07149	-0.187456	14.5896	-0.492535	SMPH_Sec61_S353c	0.642461	0.738673	no hit
		P07149	-0.576884	14.3949	-1.80195	LCSPDP_Sec61	0.136438	0.334321	no hit
		P07149	0.185404	14.776	0.51289	LCSPDP_Sec61_S353c	0.631259	0.812463	no hit
		P07149	-0.491866	14.4374	-1.21909	SMPH_Sec61	0.278059	0.412294	no hit
FAS2		P19097	0.737901	14.5596	1.24304	LCSPDP_Sec61	0.273401	0.48311	no hit
		P19097	0.518918	14.4501	1.22434	LCSPDP_Sec61_S353c	0.278745	0.569653	no hit
		P19097	2.08274	15.232	1.92383	SMPH_Sec61	0.113368	0.224417	no hit
		P19097	0.527606	14.4544	1.48752	SMPH_Sec61_S353c	0.194914	0.317194	no hit
FAT1		P38225	-0.454023	15.225	-1.29825	SMPH_Sec61_S353c	0.24887	0.381111	no hit
		P38225	-2.87741	14.0133	-7.14358	LCSPDP_Sec61	0.00117112	0.0665219	no hit
		P38225	-0.14618	15.3789	-0.538994	LCSPDP_Sec61_S353c	0.614477	0.80701	no hit
		P38225	0.153649	15.5288	0.38583	SMPH_Sec61	0.715756	0.80231	no hit
FBA1		P14540	-0.435875	20.2444	-1.73734	LCSPDP_Sec61_S353c	0.146704	0.433909	no hit
		P14540	-0.693215	20.1157	-1.88487	SMPH_Sec61_S353c	0.11598	0.216561	no hit
		P14540	0.00975247	20.4672	0.0296722	SMPH_Sec61	0.977495	0.986344	no hit
		P14540	0.310202	20.6174	1.16131	LCSPDP_Sec61	0.302161	0.51227	no hit
FET3		P38993	1.05235	16.825	2.57611	SMPH_Sec61	0.0504723	0.131978	no hit
		P38993	-0.167587	16.215	-0.365557	SMPH_Sec61_S353c	0.729117	0.805168	no hit
		P38993	0.256913	16.4272	0.359734	LCSPDP_Sec61_S353c	0.734674	0.863257	no hit
	Other hit/candidate	P38993	1.77581	17.1867	3.70331	LCSPDP_Sec61	0.016175	0.135826	candidate
FET5		P43561	1.36419	17.2879	1.7197	SMPH_Sec61_S353c	0.14394	0.256753	no hit
		P43561	2.01936	17.6155	2.96525	LCSPDP_Sec61_S353c	0.0339072	0.251015	no hit
		P43561	1.54742	17.3795	2.07509	LCSPDP_Sec61	0.0974519	0.282468	no hit
	Other hit/candidate	P43561	2.35214	17.7819	2.61913	SMPH_Sec61	0.0479382	0.127945	candidate
FIR1		P40020	-1.43244	13.5416	-2.04449	SMPH_Sec61	0.0972873	0.205173	no hit
		P40020	-1.08637	13.7146	-1.18584	SMPH_Sec61_S353c	0.287094	0.420263	no hit
		P40020	-0.188458	14.1636	-0.390428	LCSPDP_Sec61_S353c	0.71332	0.848457	no hit
		P40020	0.573845	14.5447	1.93242	LCSPDP_Sec61	0.116091	0.306391	no hit
FIS1		P40515	1.05743	16.525	2.743	LCSPDP_Sec61_S353c	0.0435313	0.259879	no hit
	Other hit/candidate	P40515	2.29283	17.1427	4.84721	SMPH_Sec61	0.00490244	0.0337372	hit
	Other hit/candidate	P40515	2.61585	17.3042	5.93667	SMPH_Sec61_S353c	0.00169977	0.0202599	hit
FIT2		Q08906	-0.294018	16.0866	-0.22756	SMPH_Sec61_S353c	0.828678	0.87885	no hit
		Q08906	-2.99325	14.737	-10.1899	LCSPDP_Sec61_S353c	0.000224345	0.0324858	no hit
		Q08906	0.452593	16.4599	0.484774	SMPH_Sec61	0.648666	0.746713	no hit
		Q08906	1.32791	16.8976	0.890234	LCSPDP_Sec61	0.417425	0.602952	no hit
FKS1		P38631	0.841851	20.821	2.64199	SMPH_Sec61_S353c	0.0441881	0.107656	no hit
		P38631	0.811855	20.806	2.67022	SMPH_Sec61	0.0451088	0.123372	no hit
		P38631	0.27156	20.5359	1.19135	LCSPDP_Sec61_S353c	0.2903	0.579878	no hit
		P38631	-0.265765	20.2672	-0.842845	LCSPDP_Sec61	0.440887	0.617588	no hit
FLC2		P39719	-1.58416	15.1202	-2.28712	SMPH_Sec61_S353c	0.0689552	0.14706	no hit
		P39719	-1.52967	15.1474	-3.83267	LCSPDP_Sec61_S353c	0.0137901	0.178076	no hit
		P39719	-1.42506	15.1997	-1.95989	LCSPDP_Sec61	0.112228	0.304254	no hit
		P39719	-1.02335	15.4006	-2.35755	SMPH_Sec61	0.0658314	0.156299	no hit
FLC3		P53121	-1.24971	16.4867	-3.22643	SMPH_Sec61_S353c	0.0220747	0.0693164	no hit
		P53121	-0.423338	16.8999	-0.889444	LCSPDP_Sec61_S353c	0.417052	0.677481	no hit
		P53121	1.33528	17.7792	2.28477	LCSPDP_Sec61	0.0756473	0.249503	no hit
		P53121	-0.815054	16.7041	-2.48426	SMPH_Sec61	0.0563897	0.141477	no hit
FMN1		Q03778	1.05663	15.8274	3.24836	SMPH_Sec61	0.0233053	0.0825071	no hit
		Q03778	1.37339	15.9858	4.25166	SMPH_Sec61_S353c	0.0074278	0.0384172	no hit
		Q03778	0.601618	15.5999	1.75659	LCSPDP_Sec61	0.144353	0.342508	no hit
		Q03778	0.23165	15.415	0.660903	LCSPDP_Sec61_S353c	0.539749	0.761998	no hit
FMP10		P40098	1.08977	18.736	1.453	SMPH_Sec61	0.206926	0.336472	no hit
		P40098	1.28954	18.8359	2.08521	SMPH_Sec61_S353c	0.0893808	0.178876	no hit
		P40098	0.993975	18.6881	2.54248	LCSPDP_Sec61_S353c	0.0548985	0.28463	no hit
	Other hit/candidate	P40098	1.87743	19.1298	2.8831	LCSPDP_Sec61	0.0379664	0.192391	candidate
FMP25		Q08023	-0.556218	16.0583	-1.22093	LCSPDP_Sec61_S353c	0.27992	0.569653	no hit
		Q08023	-0.439171	16.1169	-1.24782	LCSPDP_Sec61	0.271798	0.482234	no hit
		Q08023	0.589234	16.6311	1.94792	SMPH_Sec61	0.109949	0.221041	no hit
		Q08023	0.620246	16.6466	1.978	SMPH_Sec61_S353c	0.102722	0.199183	no hit
FMP27		Q06179	-0.829047	20.0591	-2.00758	SMPH_Sec61_S353c	0.0988455	0.194304	no hit
		Q06179	0.024326	20.4858	0.10685	LCSPDP_Sec61_S353c	0.919327	0.959263	no hit
		Q06179	-1.09429	19.9265	-3.44906	SMPH_Sec61	0.0187615	0.0735296	no hit
		Q06179	-1.44445	19.7514	-5.44328	LCSPDP_Sec61	0.0036534	0.0905723	no hit
FMP30		Q02883	0.0135147	16.9112	0.031781	SMPH_Sec61_S353c	0.975832	0.985313	no hit
		Q02883	-1.75425	16.0273	-3.16019	LCSPDP_Sec61_S353c	0.0274119	0.222334	no hit
		Q02883	-0.176117	16.8163	-0.545303	SMPH_Sec61	0.609365	0.714078	no hit
		Q02883	-0.525952	16.6414	-1.81716	LCSPDP_Sec61	0.133887	0.333198	no hit
FMP46	Other hit/candidate	P36141	5.92463	15.281	13.1561	SMPH_Sec61	5.09701e-05	0.0120715	hit
	Other hit/candidate	P36141	6.11054	15.374	13.1457	SMPH_Sec61_S353c	3.48842e-05	0.00424819	hit
FMP52		P40008	-0.775393	16.9026	-1.86857	SMPH_Sec61	0.121635	0.234397	no hit
		P40008	-1.33341	16.6236	-2.49351	SMPH_Sec61_S353c	0.0531285	0.123792	no hit
		P40008	-0.434762	17.0729	-1.78275	LCSPDP_Sec61_S353c	0.138583	0.423431	no hit
		P40008	-1.19019	16.6952	-3.429	LCSPDP_Sec61	0.0212608	0.152748	no hit
FMT1		P32785	0.0197303	15.4509	0.0379204	SMPH_Sec61_S353c	0.971166	0.98271	no hit
FOL2		P51601	-0.949902	17.9778	-3.12256	SMPH_Sec61_S353c	0.0248768	0.0747684	no hit
		P51601	-0.560397	18.1726	-0.816406	LCSPDP_Sec61_S353c	0.453724	0.70474	no hit
		P51601	-1.24795	17.8288	-1.70861	SMPH_Sec61	0.14923	0.268303	no hit
		P51601	1.38806	19.1468	1.77115	LCSPDP_Sec61	0.141762	0.341748	no hit
FOL3		Q12676	-1.56008	21.9111	-4.37824	SMPH_Sec61_S353c	0.00656477	0.0362924	no hit
		Q12676	-1.32541	22.0284	-2.71776	SMPH_Sec61	0.0426413	0.120016	no hit
		Q12676	-0.343807	22.5192	-1.40747	LCSPDP_Sec61_S353c	0.221987	0.516185	no hit
		Q12676	-0.683173	22.3495	-2.68012	LCSPDP_Sec61	0.0476796	0.20666	no hit
FOX2		Q02207	0.513915	17.2123	1.86651	LCSPDP_Sec61_S353c	0.124797	0.412598	no hit
		Q02207	-0.33523	16.7878	-1.01289	LCSPDP_Sec61	0.361344	0.56146	no hit
		Q02207	1.34425	17.6275	4.44172	SMPH_Sec61_S353c	0.00617575	0.0350109	no hit
	Other hit/candidate	Q02207	1.65184	17.7813	5.06829	SMPH_Sec61	0.00406316	0.0311375	hit
FPK1		P53739	-0.454359	18.1139	-1.08528	SMPH_Sec61_S353c	0.325592	0.460197	no hit
		P53739	0.509861	18.596	1.62213	LCSPDP_Sec61_S353c	0.169551	0.462986	no hit
		P53739	1.0988	18.8905	2.55173	LCSPDP_Sec61	0.0552517	0.214684	no hit
		P53739	0.0155014	18.3488	0.0361211	SMPH_Sec61	0.972607	0.982123	no hit
FPR1	Other hit/candidate	P20081	4.92775	14.7826	8.99211	LCSPDP_Sec61_S353c	0.000393555	0.0372675	hit
	Other hit/candidate	P20081	4.52832	14.5829	7.07332	SMPH_Sec61	0.000937409	0.0187606	hit
FPR2		P32472	0.272432	18.2257	0.356724	SMPH_Sec61_S353c	0.735338	0.810135	no hit
		P32472	0.453057	18.316	1.49156	LCSPDP_Sec61_S353c	0.199783	0.497119	no hit
		P32472	-0.463722	17.8576	-0.781839	LCSPDP_Sec61	0.472576	0.644257	no hit
		P32472	0.285721	18.2323	0.671794	SMPH_Sec61	0.531989	0.646404	no hit
FPR3		P38911	-1.08484	21.0582	-3.28499	SMPH_Sec61	0.0223901	0.0811706	no hit
		P38911	-0.416021	21.3926	-1.57518	LCSPDP_Sec61	0.180996	0.38052	no hit
		P38911	0.000114793	21.6007	0.000474803	LCSPDP_Sec61_S353c	0.999641	0.999846	no hit
		P38911	-0.525826	21.3377	-1.67078	SMPH_Sec61_S353c	0.153455	0.267602	no hit
FPR4		Q06205	0.0350474	18.4249	0.0595974	SMPH_Sec61_S353c	0.954702	0.975348	no hit
		Q06205	-0.599073	18.1078	-1.70114	LCSPDP_Sec61	0.154674	0.349754	no hit
		Q06205	-0.793662	18.0105	-1.82711	LCSPDP_Sec61_S353c	0.131097	0.419509	no hit
		Q06205	0.164661	18.4897	0.396094	SMPH_Sec61	0.708644	0.796067	no hit
FPS1		P23900	-0.571148	19.6793	-1.88597	SMPH_Sec61_S353c	0.115814	0.216561	no hit
		P23900	-0.30148	19.8141	-0.946738	SMPH_Sec61	0.387952	0.510672	no hit
		P23900	0.169031	20.0494	0.525653	LCSPDP_Sec61_S353c	0.623022	0.811508	no hit
		P23900	-0.278229	19.8258	-0.800162	LCSPDP_Sec61	0.462882	0.635906	no hit
FRA1		Q07825	0.887266	20.6443	2.41725	LCSPDP_Sec61	0.064646	0.232791	no hit
		Q07825	1.12225	20.7618	2.62028	LCSPDP_Sec61_S353c	0.0501366	0.271285	no hit
		Q07825	1.33401	20.8676	3.19989	SMPH_Sec61_S353c	0.0227556	0.0706692	no hit
	Other hit/candidate	Q07825	1.62042	21.0108	4.17405	SMPH_Sec61	0.00903106	0.0482072	hit
FRE1		P32791	-0.752076	14.3875	-2.52928	LCSPDP_Sec61	0.0567088	0.21608	no hit
		P32791	-0.0998089	14.7136	-0.309927	LCSPDP_Sec61_S353c	0.769912	0.880814	no hit
FRE8		Q12209	-2.25954	17.4379	-2.13031	SMPH_Sec61_S353c	0.0843209	0.170944	no hit
		Q12209	-1.95361	17.5909	-6.35214	LCSPDP_Sec61_S353c	0.00180432	0.0745785	no hit
		Q12209	-2.66757	17.2339	-8.92968	SMPH_Sec61	0.000320224	0.0159905	no hit
		Q12209	-1.71334	17.711	-6.00291	LCSPDP_Sec61	0.0024414	0.0870359	no hit
FRQ1		Q06389	-2.3527	20.4053	-7.44743	SMPH_Sec61_S353c	0.000583188	0.0118729	no hit
		Q06389	-2.06297	20.5502	-3.5215	SMPH_Sec61	0.0173762	0.0705992	no hit
		Q06389	-1.13969	21.0118	-3.60721	LCSPDP_Sec61_S353c	0.0172251	0.187087	no hit
		Q06389	0.029655	21.5965	0.0670945	LCSPDP_Sec61	0.949321	0.971811	no hit
FRT1		Q99332	0.357095	20.2535	1.18782	LCSPDP_Sec61_S353c	0.291562	0.580782	no hit
		Q99332	0.124102	20.137	0.367994	SMPH_Sec61_S353c	0.727405	0.804272	no hit
		Q99332	-0.177401	19.9863	-0.578761	SMPH_Sec61	0.588255	0.693541	no hit
		Q99332	0.0381913	20.0941	0.112353	LCSPDP_Sec61	0.915275	0.950607	no hit
FRT2		P39734	-0.823295	18.7664	-2.38448	SMPH_Sec61_S353c	0.0609363	0.13437	no hit
		P39734	-0.0299303	19.1631	-0.0929615	LCSPDP_Sec61_S353c	0.929774	0.964786	no hit
		P39734	-0.648461	18.8538	-1.44157	SMPH_Sec61	0.209961	0.341049	no hit
		P39734	0.773701	19.5649	2.06069	LCSPDP_Sec61	0.0991797	0.284009	no hit
FTH1		P38310	-3.58097	15.2929	-3.769	SMPH_Sec61	0.0134536	0.0608414	no hit
		P38310	-0.7333	16.7167	-1.61417	SMPH_Sec61_S353c	0.165245	0.281241	no hit
		P38310	-0.219258	16.9738	-0.624987	LCSPDP_Sec61_S353c	0.561121	0.775635	no hit
		P38310	0.0445249	17.1056	0.111352	LCSPDP_Sec61	0.916027	0.950694	no hit
FUM1		P08417	1.45733	19.2527	3.97928	SMPH_Sec61	0.0109056	0.052967	no hit
		P08417	1.35221	19.2001	3.98421	SMPH_Sec61_S353c	0.00971688	0.0424331	no hit
		P08417	0.524072	18.7861	1.64453	LCSPDP_Sec61	0.165988	0.363483	no hit
		P08417	0.489554	18.7688	1.70803	LCSPDP_Sec61_S353c	0.152202	0.437213	no hit
FUN12		P39730	1.21806	15.3907	2.8858	LCSPDP_Sec61_S353c	0.0370419	0.254689	no hit
		P39730	1.30709	15.4352	2.18845	SMPH_Sec61	0.0811879	0.180314	no hit
		P39730	-0.19049	14.6864	-0.480194	LCSPDP_Sec61	0.653027	0.77378	no hit
	Other hit/candidate	P39730	1.84274	15.703	2.83525	SMPH_Sec61_S353c	0.034927	0.0933983	candidate
FUS3		P16892	0.392496	16.0293	1.19405	SMPH_Sec61_S353c	0.284138	0.417503	no hit
		P16892	0.00732521	15.8367	0.0216416	LCSPDP_Sec61_S353c	0.983624	0.992967	no hit
		P16892	-0.662975	15.5016	-2.49149	LCSPDP_Sec61	0.0592585	0.221792	no hit
FYV8		P46949	-0.662777	16.561	-2.17999	LCSPDP_Sec61_S353c	0.0847222	0.344766	no hit
		P46949	-2.05694	15.8639	-4.55937	SMPH_Sec61_S353c	0.00552288	0.0336867	no hit
		P46949	0.274541	17.0297	0.914168	LCSPDP_Sec61	0.405958	0.5941	no hit
		P46949	-0.719778	16.5325	-1.64338	SMPH_Sec61	0.16223	0.284086	no hit
FZF1		P32805	0.107545	18.735	0.419369	LCSPDP_Sec61_S353c	0.693459	0.84178	no hit
		P32805	-1.89508	17.7337	-6.25158	SMPH_Sec61_S353c	0.00133722	0.018128	no hit
		P32805	0.422012	18.8922	1.52054	LCSPDP_Sec61	0.193769	0.39138	no hit
		P32805	-1.86882	17.7468	-5.88484	SMPH_Sec61	0.00213238	0.0241855	no hit
GAA1		P39012	-0.0787025	16.5466	-0.0835735	LCSPDP_Sec61	0.936906	0.96325	no hit
		P39012	0.106867	16.6393	0.103355	SMPH_Sec61_S353c	0.921555	0.947694	no hit
		P39012	1.16201	17.1669	1.52757	LCSPDP_Sec61_S353c	0.19095	0.481583	no hit
		P39012	0.6063	16.8891	0.794219	SMPH_Sec61	0.463668	0.586883	no hit
GAL1		P04385	-1.09039	22.4525	-3.49678	SMPH_Sec61_S353c	0.0163033	0.0569298	no hit
		P04385	-0.174848	22.9102	-0.701089	LCSPDP_Sec61_S353c	0.516494	0.746912	no hit
		P04385	-1.25926	22.368	-4.13032	SMPH_Sec61	0.00941716	0.0490834	no hit
		P04385	-0.705813	22.6447	-2.83325	LCSPDP_Sec61	0.0401268	0.195921	no hit
GAL10		P04397	-0.187472	19.6199	-0.625536	SMPH_Sec61	0.55951	0.671412	no hit
		P04397	-0.11692	19.6552	-0.416776	LCSPDP_Sec61	0.695553	0.80639	no hit
		P04397	-0.381468	19.5229	-1.19143	SMPH_Sec61_S353c	0.285078	0.41849	no hit
		P04397	0.042485	19.7349	0.163178	LCSPDP_Sec61_S353c	0.877175	0.94295	no hit
GAL2		P13181;P40441;P43581;P54862;P40885	-0.52537	24.1452	-2.06211	LCSPDP_Sec61	0.0990083	0.284009	no hit
		P13181;P40441;P43581;P54862;P40885	0.171421	24.4936	0.513192	SMPH_Sec61_S353c	0.628901	0.73223	no hit
		P13181;P40441;P43581;P54862;P40885	0.0996078	24.4577	0.315797	SMPH_Sec61	0.765124	0.838929	no hit
		P13181;P40441;P43581;P54862;P40885	0.172654	24.4942	0.686028	LCSPDP_Sec61_S353c	0.525127	0.751416	no hit
GAL7		P08431	-0.277782	22.5252	-1.15108	LCSPDP_Sec61_S353c	0.304989	0.595569	no hit
		P08431	-1.0745	22.1268	-2.95319	SMPH_Sec61_S353c	0.0303389	0.0847022	no hit
		P08431	-0.492967	22.4176	-1.10057	LCSPDP_Sec61	0.325267	0.535962	no hit
		P08431	-1.27593	22.0261	-4.11504	SMPH_Sec61	0.0095566	0.049312	no hit
GAL80		P04387	1.08147	16.0825	2.98352	SMPH_Sec61_S353c	0.0292702	0.0831187	no hit
		P04387	0.65634	15.87	1.78534	SMPH_Sec61	0.135274	0.251991	no hit
GAL83		Q04739	-1.00607	17.8983	-2.36243	SMPH_Sec61_S353c	0.0626603	0.137009	no hit
		Q04739	-0.15788	18.3224	-0.564983	LCSPDP_Sec61_S353c	0.598035	0.802537	no hit
		Q04739	0.542052	18.6723	1.60727	LCSPDP_Sec61	0.173889	0.372881	no hit
		Q04739	-0.23322	18.2847	-0.675871	SMPH_Sec61	0.529607	0.644522	no hit
GAP1		P19145	2.70159	17.4131	0.877055	LCSPDP_Sec61_S353c	0.423103	0.682099	no hit
GAR1		P28007	-0.0456258	21.392	-0.14088	LCSPDP_Sec61_S353c	0.893814	0.948246	no hit
		P28007	-0.0152887	21.4071	-0.0374645	SMPH_Sec61_S353c	0.971513	0.98271	no hit
		P28007	0.015298	21.4224	0.042399	SMPH_Sec61	0.967849	0.978622	no hit
		P28007	1.39991	22.1147	4.45252	LCSPDP_Sec61	0.00811816	0.107419	no hit
GAS1		P22146	-0.630708	22.0014	-2.01243	SMPH_Sec61_S353c	0.0982254	0.19335	no hit
		P22146	-0.584137	22.0246	-1.79652	SMPH_Sec61	0.133356	0.249016	no hit
		P22146	-0.169742	22.2318	-0.699362	LCSPDP_Sec61_S353c	0.517479	0.746912	no hit
		P22146	0.516462	22.5749	2.07749	LCSPDP_Sec61	0.0971672	0.282468	no hit
GAS3		Q03655	0.477432	18.6792	1.10607	LCSPDP_Sec61	0.323114	0.53466	no hit
		Q03655	-0.479012	18.201	-0.871951	LCSPDP_Sec61_S353c	0.425616	0.68319	no hit
		Q03655	-0.436157	18.2224	-0.872868	SMPH_Sec61_S353c	0.421258	0.551905	no hit
		Q03655	-0.486508	18.1972	-0.930778	SMPH_Sec61	0.395386	0.518693	no hit
GAS5		Q08193	-0.172435	21.3359	-0.411017	SMPH_Sec61_S353c	0.697475	0.783968	no hit
		Q08193	0.906449	21.8753	2.94462	LCSPDP_Sec61	0.0354797	0.191972	no hit
		Q08193	-0.0616143	21.3913	-0.232965	LCSPDP_Sec61_S353c	0.825612	0.913391	no hit
		Q08193	-0.287236	21.2785	-0.759924	SMPH_Sec61	0.482135	0.601231	no hit
GAT1		P43574	-0.283716	16.3815	-0.506462	LCSPDP_Sec61_S353c	0.635432	0.813038	no hit
		P43574	-0.406263	16.3203	-0.667559	SMPH_Sec61_S353c	0.532935	0.656407	no hit
		P43574	1.33544	17.1911	2.2942	LCSPDP_Sec61	0.0747998	0.249216	no hit
		P43574	0.0289824	16.5379	0.053906	SMPH_Sec61	0.959132	0.97296	no hit
GCD11		P32481	1.04617	14.7701	3.33205	SMPH_Sec61_S353c	0.0195828	0.0640032	no hit
		P32481	0.749511	14.6218	2.2006	LCSPDP_Sec61_S353c	0.08262	0.343404	no hit
		P32481	1.56827	15.0311	5.25136	SMPH_Sec61	0.00349362	0.0290759	no hit
		P32481	-0.65104	13.9215	-0.931202	LCSPDP_Sec61	0.397953	0.586847	no hit
GCD2		P12754	0.295109	15.6392	0.68593	LCSPDP_Sec61_S353c	0.525183	0.751416	no hit
		P12754	-2.44534	14.269	-2.86039	SMPH_Sec61	0.036093	0.107248	no hit
		P12754	-1.17462	14.9044	-1.99744	SMPH_Sec61_S353c	0.100158	0.195917	no hit
		P12754	-0.601561	15.1909	-1.65023	LCSPDP_Sec61	0.164813	0.362131	no hit
GCN1		P33892	0.64713	16.4696	2.01594	LCSPDP_Sec61_S353c	0.103643	0.375232	no hit
		P33892	-0.493497	15.8993	-1.25379	SMPH_Sec61_S353c	0.263404	0.395232	no hit
		P33892	0.733325	16.5127	2.84312	LCSPDP_Sec61	0.0396882	0.195921	no hit
		P33892	-0.0570845	16.1175	-0.174572	SMPH_Sec61	0.868378	0.910122	no hit
GCN20		P43535	-1.98347	15.8344	-4.38368	SMPH_Sec61	0.0074171	0.0431614	no hit
		P43535	-1.15112	16.2506	-3.69596	SMPH_Sec61_S353c	0.0131372	0.0499534	no hit
		P43535	-1.53022	16.0611	-5.65582	LCSPDP_Sec61	0.00312323	0.0890744	no hit
		P43535	-0.422602	16.6149	-1.8132	LCSPDP_Sec61_S353c	0.133398	0.420923	no hit
GCV1		P48015	2.68512	14.3904	2.02729	LCSPDP_Sec61	0.103315	0.290585	no hit
	Other hit/candidate	P48015	3.46238	14.779	8.62585	SMPH_Sec61_S353c	0.000285747	0.00800985	hit
	Other hit/candidate	P48015	3.64454	14.8701	5.37032	SMPH_Sec61	0.00317366	0.0282347	hit
	Other hit/candidate	P48015	2.41947	14.2576	10.2485	LCSPDP_Sec61_S353c	0.00021861	0.0324858	hit
GCV2		P49095	0.445442	14.7334	1.05184	SMPH_Sec61_S353c	0.339338	0.473614	no hit
		P49095	1.48133	15.2514	3.67055	LCSPDP_Sec61_S353c	0.0161689	0.184428	no hit
		P49095	1.03715	15.0293	1.57256	LCSPDP_Sec61	0.181589	0.38052	no hit
		P49095	1.459	15.2402	2.86564	SMPH_Sec61	0.0358741	0.107248	no hit
GCY1		P14065	-1.39652	17.1729	-4.35764	SMPH_Sec61_S353c	0.006697	0.0365057	no hit
		P14065	-0.955022	17.3936	-1.82592	LCSPDP_Sec61	0.132439	0.332496	no hit
		P14065	-0.332763	17.7048	-0.567473	LCSPDP_Sec61_S353c	0.596474	0.802489	no hit
		P14065	-1.78014	16.9811	-2.25446	SMPH_Sec61	0.0747782	0.171491	no hit
GDA1		P32621	-0.366063	15.6835	-1.36128	LCSPDP_Sec61_S353c	0.235177	0.529415	no hit
		P32621	1.46717	16.6001	4.81018	SMPH_Sec61	0.00506209	0.0338539	no hit
		P32621	-0.516641	15.6082	-1.81365	LCSPDP_Sec61	0.134471	0.333488	no hit
	Other hit/candidate	P32621	2.46923	17.1011	7.79431	SMPH_Sec61_S353c	0.000468189	0.0107339	hit
GDE1		Q02979	0.112263	17.5592	0.408853	LCSPDP_Sec61_S353c	0.700644	0.84692	no hit
		Q02979	0.14744	17.5768	0.446155	SMPH_Sec61	0.674452	0.768867	no hit
		Q02979	-0.221023	17.3925	-0.681627	SMPH_Sec61_S353c	0.524686	0.648093	no hit
		Q02979	-0.697319	17.1544	-2.69247	LCSPDP_Sec61	0.0470146	0.205653	no hit
GEM1		P39722	1.31945	16.7127	3.22717	SMPH_Sec61_S353c	0.022056	0.0693164	no hit
		P39722	0.604989	16.3554	1.35557	SMPH_Sec61	0.234191	0.366932	no hit
		P39722	-0.688392	15.7088	-1.64231	LCSPDP_Sec61	0.166448	0.363483	no hit
		P39722	0.0223394	16.0641	0.0447648	LCSPDP_Sec61_S353c	0.966138	0.983319	no hit
GEP3		Q08622	-0.0675128	14.9366	-0.142092	LCSPDP_Sec61_S353c	0.892908	0.948246	no hit
		Q08622	-0.470527	14.7351	-1.43888	LCSPDP_Sec61	0.214531	0.416786	no hit
	Other hit/candidate	Q08622	1.61122	15.776	3.64166	SMPH_Sec61	0.0153281	0.066242	candidate
	Other hit/candidate	Q08622	1.82482	15.8828	5.17086	SMPH_Sec61_S353c	0.00318264	0.0257085	hit
GET3		Q12154	1.54721	18.4976	6.43731	LCSPDP_Sec61_S353c	0.0017044	0.0739982	no hit
		Q12154	1.52959	18.4888	3.29474	SMPH_Sec61	0.0221535	0.0805013	no hit
		Q12154	-0.22922	17.6094	-0.722272	LCSPDP_Sec61	0.505124	0.665875	no hit
	Known interactors	Q12154	2.03345	18.7407	6.68541	SMPH_Sec61_S353c	0.000975779	0.0165873	hit
GFA1		P14742	-0.82223	17.8712	-2.44528	SMPH_Sec61_S353c	0.0564403	0.128671	no hit
		P14742	-1.20691	17.6789	-3.491	SMPH_Sec61	0.0179448	0.0719651	no hit
		P14742	-0.271382	18.1466	-1.0364	LCSPDP_Sec61_S353c	0.350471	0.626051	no hit
		P14742	-1.29316	17.6357	-3.91037	LCSPDP_Sec61	0.0132603	0.135826	no hit
GGA2		P38817	-2.91061	14.622	-4.21951	SMPH_Sec61_S353c	0.00766733	0.0384408	no hit
		P38817	-0.446003	15.8543	-0.997181	SMPH_Sec61	0.365201	0.489313	no hit
		P38817	0.203761	16.1792	0.757365	LCSPDP_Sec61_S353c	0.48512	0.726015	no hit
		P38817	-0.29028	15.9321	-0.372922	LCSPDP_Sec61	0.725752	0.829855	no hit
GGC1		P38988	-1.16844	20.1034	-3.17563	SMPH_Sec61_S353c	0.0233984	0.0723771	no hit
		P38988	-1.05465	20.1603	-2.67932	SMPH_Sec61	0.0446245	0.122987	no hit
		P38988	-1.6855	19.8449	-4.98138	LCSPDP_Sec61_S353c	0.00497075	0.127525	no hit
		P38988	-0.601799	20.3867	-2.11438	LCSPDP_Sec61	0.0928998	0.279483	no hit
GIN4		Q12263	0.790706	16.7815	1.18507	SMPH_Sec61_S353c	0.287376	0.420281	no hit
		Q12263	-0.506782	16.1328	-0.443842	LCSPDP_Sec61_S353c	0.676882	0.835792	no hit
		Q12263	0.225167	16.4987	0.473874	SMPH_Sec61	0.655889	0.753761	no hit
		Q12263	1.10214	16.9372	1.80302	LCSPDP_Sec61	0.136257	0.334321	no hit
GIP2		P40036	-2.30265	15.7937	-4.93116	SMPH_Sec61_S353c	0.00392775	0.0284755	no hit
		P40036	-1.20804	16.341	-4.4474	LCSPDP_Sec61_S353c	0.00781213	0.145306	no hit
		P40036	-1.67128	16.1094	-3.67689	SMPH_Sec61	0.0147811	0.0650033	no hit
		P40036	-0.283818	16.8031	-0.68269	LCSPDP_Sec61	0.527621	0.686595	no hit
GIP4		P39732	-0.098593	15.5002	-0.229205	LCSPDP_Sec61_S353c	0.828368	0.913722	no hit
		P39732	0.67167	15.8853	2.11959	LCSPDP_Sec61	0.0923128	0.279483	no hit
	Other hit/candidate	P39732	2.6057	16.8524	7.57005	SMPH_Sec61_S353c	0.00053909	0.0116923	hit
	Other hit/candidate	P39732	2.3301	16.7146	6.00763	SMPH_Sec61	0.00194717	0.0241132	hit
GIS1		Q03833	-0.887525	14.5164	-2.40417	LCSPDP_Sec61_S353c	0.064648	0.312651	no hit
		Q03833	0.747072	15.3337	2.08926	SMPH_Sec61	0.091946	0.198103	no hit
		Q03833	-0.114146	14.9031	-0.263699	SMPH_Sec61_S353c	0.802158	0.860086	no hit
		Q03833	1.48375	15.702	5.70041	LCSPDP_Sec61	0.00302394	0.0890744	no hit
GIS2		P53849	0.929978	17.4371	2.13117	SMPH_Sec61	0.0872269	0.190075	no hit
		P53849	0.0808124	17.0126	0.333434	LCSPDP_Sec61_S353c	0.753194	0.872726	no hit
		P53849	0.328321	17.1363	0.886897	SMPH_Sec61_S353c	0.414318	0.546109	no hit
		P53849	1.37173	17.658	5.33809	LCSPDP_Sec61	0.00395514	0.0905723	no hit
GIS4		Q04233	0.716622	14.7171	2.3218	SMPH_Sec61	0.0687955	0.161113	no hit
GLC7		P32598	0.491398	22.2147	2.10247	LCSPDP_Sec61_S353c	0.0931565	0.357726	no hit
		P32598	-0.289288	21.8244	-0.851271	SMPH_Sec61_S353c	0.432114	0.561856	no hit
		P32598	0.0501177	21.9941	0.164811	SMPH_Sec61	0.875655	0.91527	no hit
		P32598	-0.0336689	21.9522	-0.130285	LCSPDP_Sec61	0.901839	0.940763	no hit
GLE2	Other hit/candidate	P40066	2.72702	14.5092	4.22656	LCSPDP_Sec61_S353c	0.00952223	0.155704	candidate
	Other hit/candidate	P40066	4.11259	15.202	5.2697	SMPH_Sec61_S353c	0.00292418	0.0245271	hit
	Other hit/candidate	P40066	4.25064	15.271	9.65182	SMPH_Sec61	0.000222395	0.0145674	hit
GLK1		P17709	-1.10764	17.3345	-3.06043	SMPH_Sec61	0.0287197	0.0943908	no hit
		P17709	-1.05273	17.3619	-3.00866	SMPH_Sec61_S353c	0.0284157	0.0814339	no hit
		P17709	-0.473468	17.6516	-1.48988	LCSPDP_Sec61_S353c	0.200205	0.497324	no hit
		P17709	0.076183	17.9264	0.299182	LCSPDP_Sec61	0.777829	0.866551	no hit
GLR1		P41921	-1.12439	15.1428	-2.43071	LCSPDP_Sec61_S353c	0.0626384	0.312091	no hit
		P41921	0.184226	15.7971	0.578216	SMPH_Sec61_S353c	0.587291	0.701062	no hit
		P41921	0.269347	15.8397	0.553292	SMPH_Sec61	0.604284	0.709198	no hit
GND1	Other hit/candidate	P38720	2.02476	14.8996	2.45045	SMPH_Sec61_S353c	0.0560753	0.128372	candidate
	Other hit/candidate	P38720	2.84335	15.3089	3.36488	SMPH_Sec61	0.0205322	0.0765874	candidate
GNP1		P48813	1.3802	15.5328	2.63603	SMPH_Sec61	0.0469811	0.126702	no hit
		P48813	-0.834793	14.4253	-2.39436	LCSPDP_Sec61	0.0664134	0.235586	no hit
	Other hit/candidate	P48813	1.71109	15.6982	5.3073	SMPH_Sec61_S353c	0.00283233	0.0245271	hit
	Other hit/candidate	P48813	1.63145	15.6584	5.75344	LCSPDP_Sec61_S353c	0.00274362	0.0920015	candidate
GOS1	Other hit/candidate	P38736	4.93899	14.8747	11.2791	SMPH_Sec61	0.000106382	0.0120715	hit
	Other hit/candidate	P38736	5.23135	15.0209	8.55227	SMPH_Sec61_S353c	0.000297993	0.00800985	hit
GPA1		P08539	0.64693	15.5931	1.74318	LCSPDP_Sec61_S353c	0.145632	0.433177	no hit
		P08539	-0.0417456	15.2487	-0.139563	LCSPDP_Sec61	0.894902	0.936266	no hit
	Other hit/candidate	P08539	1.85046	16.1948	5.78606	SMPH_Sec61_S353c	0.00191319	0.0210047	hit
	Other hit/candidate	P08539	2.36783	16.4535	7.73022	SMPH_Sec61	0.00062485	0.016842	hit
GPA2		P10823	-2.56274	15.2699	-2.28322	LCSPDP_Sec61	0.075788	0.249503	no hit
		P10823	1.5097	17.3061	5.29273	LCSPDP_Sec61_S353c	0.00388063	0.112881	no hit
		P10823	0.0239836	16.5633	0.0704885	SMPH_Sec61_S353c	0.946439	0.969448	no hit
		P10823	-0.531341	16.2856	-0.75894	SMPH_Sec61	0.482673	0.601231	no hit
GPD1		Q00055	1.53772	20.9929	4.72068	SMPH_Sec61_S353c	0.00475301	0.0313981	no hit
		Q00055	0.281137	20.3646	1.15437	LCSPDP_Sec61_S353c	0.303763	0.594324	no hit
		Q00055	0.438249	20.4432	1.55382	LCSPDP_Sec61	0.185885	0.383053	no hit
	Other hit/candidate	Q00055	1.75176	21.0999	5.28588	SMPH_Sec61	0.00339703	0.0288935	hit
GPD2		P41911	-1.50716	21.5675	-4.32933	SMPH_Sec61_S353c	0.0068838	0.0365332	no hit
		P41911	-1.13436	21.7539	-3.83304	SMPH_Sec61	0.0126113	0.0581022	no hit
		P41911	-0.287996	22.1771	-1.07696	LCSPDP_Sec61_S353c	0.333755	0.612164	no hit
		P41911	-0.383835	22.1292	-1.49816	LCSPDP_Sec61	0.199253	0.400754	no hit
GPG1		P53130	-0.935294	19.2479	-2.54119	SMPH_Sec61_S353c	0.0500604	0.11814	no hit
		P53130	-0.737641	19.3467	-1.33186	SMPH_Sec61	0.241319	0.374531	no hit
		P53130	-0.334811	19.5481	-0.61407	LCSPDP_Sec61	0.568229	0.719623	no hit
		P53130	0.222046	19.8266	0.632337	LCSPDP_Sec61_S353c	0.556703	0.774538	no hit
GPI11		Q06636	0.317422	18.9786	0.663366	SMPH_Sec61_S353c	0.53541	0.658284	no hit
		Q06636	0.316982	18.9784	0.570459	LCSPDP_Sec61_S353c	0.594605	0.800762	no hit
		Q06636	0.432021	19.0359	0.866633	SMPH_Sec61	0.426414	0.547792	no hit
		Q06636	0.163064	18.9014	0.475171	LCSPDP_Sec61	0.656343	0.775431	no hit
GPI13	Other hit/candidate	Q07830	3.96339	14.4769	5.50942	SMPH_Sec61_S353c	0.00239252	0.0229613	hit
	Other hit/candidate	Q07830	5.3149	15.1526	8.95404	LCSPDP_Sec61_S353c	0.000401088	0.0372675	hit
	Other hit/candidate	Q07830	4.61174	14.801	7.08531	LCSPDP_Sec61	0.00121288	0.0665219	candidate
GPI16		P38875	-0.0497773	18.6449	-0.153277	SMPH_Sec61_S353c	0.883959	0.923074	no hit
		P38875	-0.377676	18.4809	-1.39006	LCSPDP_Sec61	0.22796	0.434586	no hit
		P38875	-0.134963	18.6023	-0.50245	LCSPDP_Sec61_S353c	0.638045	0.813038	no hit
		P38875	0.297905	18.8187	0.979943	SMPH_Sec61	0.37285	0.496278	no hit
GPI17		Q04080	-1.02901	16.6631	-2.40261	LCSPDP_Sec61	0.0657705	0.234661	no hit
		Q04080	1.49936	17.9273	3.64165	SMPH_Sec61	0.0153283	0.066242	no hit
	Other hit/candidate	Q04080	1.90846	18.1318	3.67803	SMPH_Sec61_S353c	0.0133916	0.0503352	candidate
	Other hit/candidate	Q04080	1.66794	18.0116	4.29668	LCSPDP_Sec61_S353c	0.00893563	0.152996	candidate
GPI8		P49018	-0.0802152	16.4553	-0.198791	SMPH_Sec61_S353c	0.849976	0.895952	no hit
GPM1		P00950	0.282485	20.8885	1.23495	LCSPDP_Sec61_S353c	0.275122	0.566225	no hit
		P00950	-0.273802	20.6103	-0.902202	SMPH_Sec61	0.408981	0.531126	no hit
		P00950	-0.201341	20.6466	-0.588315	SMPH_Sec61_S353c	0.58098	0.696687	no hit
		P00950	0.522093	21.0083	1.94588	LCSPDP_Sec61	0.114181	0.306057	no hit
GPP1		P41277;P40106	0.171064	17.1259	0.52412	SMPH_Sec61	0.62296	0.725686	no hit
		P41277;P40106	0.0599149	17.0703	0.174192	SMPH_Sec61_S353c	0.868303	0.912408	no hit
		P41277;P40106	0.76303	17.4219	2.82836	LCSPDP_Sec61	0.0403463	0.195921	no hit
		P41277;P40106	-0.2745	16.9031	-1.10234	LCSPDP_Sec61_S353c	0.323644	0.606517	no hit
GPT2		P36148	1.38901	19.521	4.36799	SMPH_Sec61_S353c	0.00663021	0.0363006	no hit
		P36148	0.370467	19.0117	1.55805	LCSPDP_Sec61_S353c	0.183774	0.475576	no hit
		P36148	0.910483	19.2817	2.6714	SMPH_Sec61	0.0450457	0.123372	no hit
		P36148	0.348104	19.0005	1.36759	LCSPDP_Sec61	0.234407	0.443862	no hit
GRC3		Q07845	-1.36353	15.2822	-4.29508	LCSPDP_Sec61_S353c	0.00894851	0.152996	no hit
GRX2		P17695	-0.562956	20.89	-1.83944	LCSPDP_Sec61_S353c	0.129091	0.416184	no hit
		P17695	1.52028	21.9316	3.20128	SMPH_Sec61_S353c	0.0227192	0.0706692	no hit
		P17695	1.06862	21.7058	2.74816	LCSPDP_Sec61	0.0441425	0.201007	no hit
	Other hit/candidate	P17695	1.75811	22.0506	5.07088	SMPH_Sec61	0.00405438	0.0311375	hit
GRX5		Q02784	0.947021	16.9226	1.80189	LCSPDP_Sec61	0.136448	0.334321	no hit
	Other hit/candidate	Q02784	2.04537	17.4718	6.22513	SMPH_Sec61_S353c	0.00136392	0.0181475	hit
	Other hit/candidate	Q02784	2.55023	17.7242	8.55561	SMPH_Sec61	0.000390903	0.0161051	hit
GSC2		P40989;Q04952	0.608501	18.5723	2.66389	LCSPDP_Sec61_S353c	0.0476693	0.268137	no hit
		P40989;Q04952	-0.556537	17.9898	-2.09011	LCSPDP_Sec61	0.0956846	0.281636	no hit
		P40989;Q04952	0.78022	18.6582	2.54785	SMPH_Sec61	0.0522168	0.134719	no hit
		P40989;Q04952	1.2183	18.8772	3.70048	SMPH_Sec61_S353c	0.0130739	0.0498343	no hit
GSF2		Q04697	0.69199	20.2927	1.97955	SMPH_Sec61	0.105623	0.216275	no hit
		Q04697	-0.161653	19.8659	-0.523393	LCSPDP_Sec61	0.624896	0.75903	no hit
		Q04697	1.31339	20.6034	3.85018	SMPH_Sec61_S353c	0.011162	0.0463936	no hit
	Other hit/candidate	Q04697	4.86215	22.3778	17.9434	LCSPDP_Sec61_S353c	1.67611e-05	0.00831349	hit
GSH1		P32477	-0.788555	15.7824	-2.89677	LCSPDP_Sec61_S353c	0.0365902	0.254421	no hit
		P32477	1.5687	16.961	4.45481	LCSPDP_Sec61	0.00810203	0.107419	no hit
		P32477	-1.40604	15.4737	-4.31675	SMPH_Sec61	0.00789301	0.0444305	no hit
		P32477	-1.72808	15.3126	-4.56911	SMPH_Sec61_S353c	0.00547254	0.0336867	no hit
GSP1		P32835;P32836	-0.461101	19.5662	-1.13913	SMPH_Sec61_S353c	0.304456	0.440268	no hit
		P32835;P32836	-2.81117	18.3911	-2.69584	LCSPDP_Sec61_S353c	0.0459472	0.263032	no hit
		P32835;P32836	0.149088	19.8712	0.2639	SMPH_Sec61	0.802563	0.863097	no hit
		P32835;P32836	-0.00447371	19.7945	-0.0101974	LCSPDP_Sec61	0.992291	0.995944	no hit
GSY2		P27472;P23337	-0.504874	16.2916	-1.27922	SMPH_Sec61_S353c	0.255	0.386717	no hit
		P27472;P23337	0.382693	16.7354	1.26195	LCSPDP_Sec61	0.267114	0.477922	no hit
		P27472;P23337	0.128265	16.6081	0.545231	LCSPDP_Sec61_S353c	0.610507	0.806064	no hit
		P27472;P23337	-0.354942	16.3665	-0.884023	SMPH_Sec61	0.41782	0.540753	no hit
GTB1	Other hit/candidate	Q04924	2.39248	13.8532	5.05606	SMPH_Sec61	0.00410496	0.031228	hit
GTS1		P40956	-1.88927	18.7494	-4.50144	SMPH_Sec61_S353c	0.00583389	0.0344958	no hit
		P40956	-0.62514	19.3815	-2.24281	LCSPDP_Sec61_S353c	0.078489	0.338348	no hit
		P40956	-0.443666	19.4722	-1.49342	LCSPDP_Sec61	0.200433	0.400867	no hit
		P40956	-0.873622	19.2572	-2.46917	SMPH_Sec61	0.0574326	0.142249	no hit
GTT1		P40582	2.23541	15.3658	2.57775	LCSPDP_Sec61	0.0536148	0.213619	no hit
	Other hit/candidate	P40582	2.66467	15.5804	2.43223	SMPH_Sec61_S353c	0.0573745	0.129513	candidate
	Other hit/candidate	P40582	2.90769	15.7019	2.53983	SMPH_Sec61	0.0527239	0.135351	candidate
GTT3	Other hit/candidate	P39996	3.39691	17.9754	10.2046	SMPH_Sec61_S353c	0.00012452	0.00617549	hit
	Other hit/candidate	P39996	4.23036	18.3921	9.62023	SMPH_Sec61	0.00022585	0.0145674	hit
GUP1		P53154	0.865223	16.7698	2.44132	LCSPDP_Sec61	0.0628422	0.229189	no hit
		P53154	1.20384	16.9391	1.95338	SMPH_Sec61	0.109189	0.220659	no hit
		P53154	1.19191	16.9332	3.89704	LCSPDP_Sec61_S353c	0.01296	0.170973	no hit
	Other hit/candidate	P53154	3.30106	17.9877	9.1523	SMPH_Sec61_S353c	0.00021355	0.007326	hit
GUT2		P32191	-0.373348	20.6793	-1.22396	SMPH_Sec61	0.276375	0.41019	no hit
		P32191	-0.160842	20.7856	-0.635424	LCSPDP_Sec61	0.555377	0.710234	no hit
		P32191	-0.182554	20.7747	-0.577307	SMPH_Sec61_S353c	0.587861	0.701205	no hit
		P32191	0.161323	20.9467	0.668386	LCSPDP_Sec61_S353c	0.535365	0.760188	no hit
GVP36		P40531	1.56156	17.621	3.24306	SMPH_Sec61_S353c	0.0216597	0.0683553	no hit
		P40531	0.37998	17.0302	0.754897	LCSPDP_Sec61_S353c	0.486467	0.72604	no hit
		P40531	1.29834	17.4894	2.3499	SMPH_Sec61	0.0664535	0.157294	no hit
		P40531	-0.410826	16.6348	-1.09183	LCSPDP_Sec61	0.328716	0.535962	no hit
GYP1		Q08484	-1.22425	18.5626	-3.03708	SMPH_Sec61	0.0294863	0.0951226	no hit
		Q08484	-1.20675	18.5713	-3.71697	SMPH_Sec61_S353c	0.012846	0.0495714	no hit
		Q08484	-0.246977	19.0512	-1.06544	LCSPDP_Sec61_S353c	0.338429	0.614875	no hit
		Q08484	-0.0532235	19.1481	-0.155384	LCSPDP_Sec61	0.883098	0.928576	no hit
GYP7		P48365	-0.580114	14.8403	-0.929192	LCSPDP_Sec61_S353c	0.3981	0.662355	no hit
GYP8		P43570	0.755063	15.867	1.89504	SMPH_Sec61_S353c	0.114451	0.215754	no hit
		P43570	-0.190209	15.3944	-0.540133	LCSPDP_Sec61_S353c	0.613751	0.80701	no hit
HAA1		Q12753	-1.7029	18.3673	-1.3596	SMPH_Sec61_S353c	0.230017	0.359315	no hit
		Q12753	1.4519	19.9447	1.68587	LCSPDP_Sec61	0.157647	0.354581	no hit
		Q12753	-0.677372	18.8801	-1.07569	LCSPDP_Sec61_S353c	0.334264	0.612164	no hit
		Q12753	-0.198329	19.1196	-0.25128	SMPH_Sec61	0.811764	0.869626	no hit
HAL5		P38970	-1.12107	21.5601	-3.44573	SMPH_Sec61	0.0188282	0.0735296	no hit
		P38970	-1.46792	21.3867	-3.55192	SMPH_Sec61_S353c	0.0153478	0.0545618	no hit
		P38970	-0.295814	21.9728	-1.07902	LCSPDP_Sec61_S353c	0.332921	0.612164	no hit
		P38970	0.219435	22.2304	0.739238	LCSPDP_Sec61	0.495693	0.663054	no hit
HAP1		P0CE41	0.222334	14.4754	0.247612	SMPH_Sec61	0.814444	0.87131	no hit
		P0CE41	1.77213	15.2503	2.06156	LCSPDP_Sec61	0.0990747	0.284009	no hit
HAS1		Q03532	0.0411195	17.0695	0.159922	LCSPDP_Sec61	0.879718	0.928576	no hit
		Q03532	-0.645784	16.726	-1.8873	LCSPDP_Sec61_S353c	0.121602	0.411234	no hit
	Other hit/candidate	Q03532	2.15696	18.1274	6.54424	SMPH_Sec61	0.00133109	0.0219206	hit
	Other hit/candidate	Q03532	1.84128	17.9696	5.55536	SMPH_Sec61_S353c	0.00230398	0.0227783	hit
HBT1		Q07653	-0.381787	21.7021	-0.666198	SMPH_Sec61_S353c	0.533738	0.656746	no hit
		Q07653	-0.0727455	21.8566	-0.266997	LCSPDP_Sec61_S353c	0.800811	0.8946	no hit
		Q07653	0.928848	22.3574	2.15856	LCSPDP_Sec61	0.0880516	0.271879	no hit
		Q07653	-0.126468	21.8297	-0.260592	SMPH_Sec61	0.804971	0.864144	no hit
HEH2		Q03281	-0.418058	16.0996	-0.479754	LCSPDP_Sec61	0.653317	0.77378	no hit
		Q03281	-1.41285	15.6022	-1.11808	LCSPDP_Sec61_S353c	0.317514	0.600332	no hit
	Other hit/candidate	Q03281	1.84051	17.2289	2.54591	SMPH_Sec61	0.0523395	0.134811	candidate
	Other hit/candidate	Q03281	2.14662	17.382	3.12498	SMPH_Sec61_S353c	0.0248072	0.0747684	candidate
HEL2		Q05580	-0.608638	15.2154	-1.38647	LCSPDP_Sec61_S353c	0.227893	0.520899	no hit
		Q05580	-0.831619	15.1039	-2.80988	SMPH_Sec61	0.0382743	0.111491	no hit
		Q05580	0.763394	15.9015	2.54457	LCSPDP_Sec61	0.0557121	0.2153	no hit
		Q05580	-0.41917	15.3102	-1.2741	SMPH_Sec61_S353c	0.256673	0.388121	no hit
HEM1		P09950	-0.0785575	17.7979	-0.197439	LCSPDP_Sec61_S353c	0.851754	0.928328	no hit
		P09950	-0.0830228	17.7957	-0.211185	SMPH_Sec61_S353c	0.840782	0.888062	no hit
		P09950	0.0761178	17.8753	0.177769	LCSPDP_Sec61	0.866457	0.923444	no hit
		P09950	-0.182717	17.7458	-0.524637	SMPH_Sec61	0.622626	0.725686	no hit
HEM14	Other hit/candidate	P40012	5.90284	15.6656	14.3796	SMPH_Sec61_S353c	2.21292e-05	0.00424819	hit
	Other hit/candidate	P40012	5.20093	15.3147	13.7964	SMPH_Sec61	4.05665e-05	0.0120715	hit
HEM15		P16622	0.130566	18.4719	0.428407	SMPH_Sec61_S353c	0.685546	0.773306	no hit
		P16622	0.0562728	18.4348	0.180085	SMPH_Sec61	0.864274	0.906941	no hit
		P16622	-0.22942	18.2919	-0.686909	LCSPDP_Sec61_S353c	0.524619	0.751416	no hit
		P16622	-0.287654	18.2628	-1.13092	LCSPDP_Sec61	0.313531	0.524759	no hit
HER1		Q12276;Q03016	-0.673062	19.3641	-2.18828	SMPH_Sec61_S353c	0.0782565	0.161288	no hit
		Q12276;Q03016	-0.121797	19.6397	-0.419197	LCSPDP_Sec61	0.693904	0.805787	no hit
		Q12276;Q03016	-0.13199	19.6346	-0.453367	LCSPDP_Sec61_S353c	0.670486	0.831403	no hit
		Q12276;Q03016	-0.494316	19.4535	-1.41509	SMPH_Sec61	0.217155	0.347901	no hit
HER2		Q03557	1.43614	14.7978	3.2541	SMPH_Sec61_S353c	0.0213892	0.067776	no hit
	Other hit/candidate	Q03557	1.61222	14.8858	2.81449	LCSPDP_Sec61	0.0409756	0.196078	candidate
HFA1	Other hit/candidate	P32874	2.07018	13.3441	4.91292	SMPH_Sec61_S353c	0.00399228	0.0285016	hit
HFD1		Q04458	1.49914	20.1393	4.62405	SMPH_Sec61_S353c	0.00519809	0.0329424	no hit
		Q04458	0.0593065	19.4194	0.213428	LCSPDP_Sec61	0.840118	0.907582	no hit
		Q04458	0.915249	19.8474	2.9727	LCSPDP_Sec61_S353c	0.0336291	0.251015	no hit
	Other hit/candidate	Q04458	1.83218	20.3059	5.39033	SMPH_Sec61	0.0031233	0.0281266	hit
HHF1		P02309	-0.202642	24.6498	-0.667379	SMPH_Sec61_S353c	0.533041	0.656407	no hit
		P02309	0.751194	25.1267	2.77055	LCSPDP_Sec61	0.0430437	0.199546	no hit
		P02309	0.131315	24.8168	0.527731	LCSPDP_Sec61_S353c	0.621686	0.810887	no hit
		P02309	-0.18006	24.6611	-0.411511	SMPH_Sec61	0.698025	0.786564	no hit
HHO1		P53551	1.56238	14.0611	2.28754	SMPH_Sec61_S353c	0.0689177	0.14706	no hit
HHT1		P61830	-0.342755	24.4282	-1.45115	LCSPDP_Sec61_S353c	0.210172	0.508963	no hit
		P61830	-0.398059	24.4005	-1.20141	SMPH_Sec61_S353c	0.281506	0.414417	no hit
		P61830	0.47877	24.8389	1.47452	LCSPDP_Sec61	0.205215	0.407571	no hit
		P61830	-0.107141	24.546	-0.229653	SMPH_Sec61	0.827611	0.879905	no hit
HLJ1		P48353	-0.300182	21.2019	-0.628249	SMPH_Sec61_S353c	0.556437	0.675673	no hit
		P48353	0.208201	21.4561	0.689345	LCSPDP_Sec61_S353c	0.523217	0.751416	no hit
		P48353	-0.452497	21.1258	-1.24374	SMPH_Sec61	0.26962	0.404038	no hit
		P48353	-0.664042	21.02	-1.26834	LCSPDP_Sec61	0.265021	0.47657	no hit
HMG1		P12683	0.698457	19.827	2.29421	SMPH_Sec61_S353c	0.0683343	0.146538	no hit
		P12683	0.429465	19.6925	1.68622	LCSPDP_Sec61_S353c	0.156428	0.442897	no hit
		P12683	0.467931	19.7117	1.30712	SMPH_Sec61	0.248974	0.381974	no hit
		P12683	-0.190554	19.3824	-0.722059	LCSPDP_Sec61	0.505243	0.665875	no hit
HMG2		P12684	0.92029	19.8096	2.90282	SMPH_Sec61_S353c	0.0322112	0.08888	no hit
		P12684	0.278255	19.4886	1.13748	LCSPDP_Sec61_S353c	0.310094	0.595879	no hit
		P12684	0.517635	19.6083	1.2692	SMPH_Sec61	0.261145	0.394393	no hit
		P12684	-0.280418	19.2093	-1.10112	LCSPDP_Sec61	0.325052	0.535962	no hit
HMO1		Q03973	2.87869	15.8826	1.80693	SMPH_Sec61_S353c	0.128416	0.234701	no hit
	Other hit/candidate	Q03973	3.39405	16.1403	3.13324	SMPH_Sec61	0.0264691	0.0894634	candidate
HMX1		P32339	-1.54701	13.9073	-1.74185	LCSPDP_Sec61	0.147025	0.342519	no hit
		P32339	0.76818	15.0649	2.08985	LCSPDP_Sec61_S353c	0.0946125	0.359141	no hit
		P32339	1.20178	15.2817	2.89515	SMPH_Sec61_S353c	0.0325076	0.0892243	no hit
	Other hit/candidate	P32339	2.08109	15.7214	5.66951	SMPH_Sec61	0.00250991	0.0261038	hit
HOC1	Other hit/candidate	P47124	3.09576	14.7805	5.27867	SMPH_Sec61	0.00341694	0.028904	hit
	Other hit/candidate	P47124	3.30266	14.884	4.90446	SMPH_Sec61_S353c	0.00402267	0.0285061	hit
	Other hit/candidate	P47124	2.18695	14.3261	4.73702	LCSPDP_Sec61_S353c	0.0060859	0.133174	candidate
HOG1		P32485	-1.22461	15.7805	-3.39676	SMPH_Sec61_S353c	0.0182132	0.060932	no hit
		P32485	-1.08705	15.8493	-2.61681	LCSPDP_Sec61	0.0512583	0.210148	no hit
		P32485	-1.33213	15.7267	-3.75662	LCSPDP_Sec61_S353c	0.0148516	0.184428	no hit
		P32485	-0.97211	15.9068	-2.7595	SMPH_Sec61	0.0405976	0.116165	no hit
HOS3		Q02959	-0.710292	21.1717	-2.26202	SMPH_Sec61	0.0740795	0.170141	no hit
		Q02959	-1.37375	20.84	-2.35572	SMPH_Sec61_S353c	0.0631956	0.137793	no hit
		Q02959	-0.275901	21.3889	-1.03659	LCSPDP_Sec61_S353c	0.350393	0.626051	no hit
		Q02959	0.879839	21.9668	1.82143	LCSPDP_Sec61	0.133179	0.333182	no hit
HRB1		P38922	-0.918552	14.971	-1.27488	SMPH_Sec61_S353c	0.256416	0.38811	no hit
		P38922	0.551545	15.7061	1.04808	LCSPDP_Sec61_S353c	0.345586	0.621804	no hit
		P38922	1.52903	16.1948	2.92798	LCSPDP_Sec61	0.0361336	0.191972	no hit
		P38922	0.251793	15.5562	0.459065	SMPH_Sec61	0.665772	0.763419	no hit
HRD1		Q08109	0.543223	16.9059	1.70472	SMPH_Sec61_S353c	0.14679	0.260051	no hit
		Q08109	0.50501	16.8868	1.95425	LCSPDP_Sec61	0.113009	0.304471	no hit
		Q08109	-0.0087417	16.6299	-0.0323565	LCSPDP_Sec61_S353c	0.975519	0.989457	no hit
		Q08109	0.308524	16.7885	0.775892	SMPH_Sec61	0.473471	0.595282	no hit
HRD3		Q05787	-0.932796	17.4595	-1.71586	SMPH_Sec61_S353c	0.144665	0.257752	no hit
		Q05787	-0.473664	17.689	-1.50206	LCSPDP_Sec61	0.198287	0.399374	no hit
		Q05787	0.191581	18.0217	0.821334	LCSPDP_Sec61_S353c	0.451174	0.703718	no hit
		Q05787	-0.371536	17.7401	-1.19657	SMPH_Sec61	0.285982	0.420573	no hit
HRK1		Q08732	-1.44004	23.6765	-4.7468	SMPH_Sec61	0.00534968	0.0346498	no hit
		Q08732	-1.18121	23.806	-3.89803	SMPH_Sec61_S353c	0.0106196	0.0451116	no hit
		Q08732	-0.63142	24.0808	-2.25045	LCSPDP_Sec61	0.0788204	0.256153	no hit
		Q08732	-0.328185	24.2325	-1.42488	LCSPDP_Sec61_S353c	0.217202	0.51301	no hit
HRP1	Other hit/candidate	Q99383	3.43641	15.1923	4.49334	SMPH_Sec61_S353c	0.00587896	0.0344958	hit
	Other hit/candidate	Q99383	3.93493	15.4415	5.43982	SMPH_Sec61	0.00300268	0.0280532	hit
	Other hit/candidate	Q99383	2.51809	14.7331	5.30972	LCSPDP_Sec61	0.00404155	0.0905723	candidate
HRR25		P29295	-1.2995	19.3675	-3.81461	SMPH_Sec61_S353c	0.0115857	0.0473744	no hit
		P29295	-0.353394	19.8406	-1.27668	LCSPDP_Sec61_S353c	0.261276	0.553875	no hit
		P29295	-0.730897	19.6518	-2.31466	SMPH_Sec61	0.0694048	0.161805	no hit
		P29295	0.386168	20.2103	1.27401	LCSPDP_Sec61	0.263175	0.475048	no hit
HSC82		P15108	-0.0840951	21.8186	-0.247397	SMPH_Sec61_S353c	0.814087	0.868466	no hit
		P15108	0.0573578	21.8894	0.252224	LCSPDP_Sec61_S353c	0.811546	0.900343	no hit
		P15108	-0.236091	21.7426	-0.898769	LCSPDP_Sec61	0.413306	0.599567	no hit
		P15108	0.22685	21.9741	0.587939	SMPH_Sec61	0.582544	0.688906	no hit
HSF1		P10961	-1.32898	14.3209	-2.24586	SMPH_Sec61	0.0755815	0.172059	no hit
		P10961	-1.88242	14.0442	-1.77788	LCSPDP_Sec61_S353c	0.139432	0.423763	no hit
		P10961	-1.84448	14.0632	-1.74374	SMPH_Sec61_S353c	0.139482	0.250521	no hit
		P10961	-0.180314	14.8953	-0.198176	LCSPDP_Sec61	0.851356	0.912808	no hit
HSL1		P34244	-0.991013	14.7005	-2.91582	SMPH_Sec61_S353c	0.0317162	0.0878016	no hit
		P34244	-0.183654	15.1042	-0.75908	LCSPDP_Sec61_S353c	0.484186	0.726015	no hit
		P34244	-0.542384	14.9248	-1.43643	SMPH_Sec61	0.21134	0.34257	no hit
		P34244	-0.00262308	15.1947	-0.0100445	LCSPDP_Sec61	0.992406	0.995944	no hit
HSP10		P38910	-0.887	19.7275	-2.7847	LCSPDP_Sec61_S353c	0.0415133	0.257563	no hit
		P38910	1.04312	20.6925	2.81708	SMPH_Sec61_S353c	0.0356993	0.0944911	no hit
	Other hit/candidate	P38910	1.73535	21.0386	4.23231	SMPH_Sec61	0.00854486	0.0472409	hit
	Other hit/candidate	P38910	2.09387	21.2179	6.18962	LCSPDP_Sec61	0.00214856	0.0828068	candidate
HSP104		P31539	-0.984801	18.6527	-3.26243	SMPH_Sec61	0.0229488	0.0818541	no hit
		P31539	-0.603773	18.8432	-1.97643	SMPH_Sec61_S353c	0.102931	0.199306	no hit
		P31539	-0.467211	18.9115	-1.80196	LCSPDP_Sec61	0.136436	0.334321	no hit
		P31539	-0.242029	19.0241	-1.02258	LCSPDP_Sec61_S353c	0.356327	0.627506	no hit
HSP150		P32478	-0.817694	21.7411	-3.15501	LCSPDP_Sec61_S353c	0.0275651	0.222334	no hit
		P32478	-1.45111	21.4244	-4.63914	SMPH_Sec61_S353c	0.00512549	0.0326148	no hit
		P32478	-0.971463	21.6643	-3.81035	LCSPDP_Sec61	0.0145842	0.135826	no hit
		P32478	-2.15303	21.0735	-6.42922	SMPH_Sec61	0.001441	0.0226983	no hit
HSP26		P15992	-0.39161	22.2796	-1.12473	SMPH_Sec61_S353c	0.309987	0.446233	no hit
		P15992	0.703499	22.8272	2.4998	LCSPDP_Sec61	0.0586872	0.220231	no hit
		P15992	0.00884768	22.4798	0.0270632	LCSPDP_Sec61_S353c	0.979523	0.992192	no hit
		P15992	-0.490445	22.2302	-1.3314	SMPH_Sec61	0.241461	0.374531	no hit
HSP30		P25619	0.676297	23.2824	1.9946	LCSPDP_Sec61	0.107541	0.298935	no hit
		P25619	0.239354	23.0639	0.555107	SMPH_Sec61_S353c	0.601887	0.7152	no hit
		P25619	0.275507	23.082	0.66043	SMPH_Sec61	0.538665	0.652978	no hit
		P25619	0.146569	23.0175	0.582968	LCSPDP_Sec61_S353c	0.586815	0.797426	no hit
HSP42		Q12329	-1.61588	24.8496	-4.38388	SMPH_Sec61_S353c	0.00652911	0.0362924	no hit
		Q12329	-0.63959	25.3378	-2.733	LCSPDP_Sec61_S353c	0.0440313	0.259879	no hit
		Q12329	-1.22184	25.0466	-3.80438	SMPH_Sec61	0.0129805	0.0589262	no hit
		Q12329	-0.144214	25.5854	-0.519463	LCSPDP_Sec61	0.627426	0.760161	no hit
HSP60		P19882	0.0864383	25.0901	0.354786	LCSPDP_Sec61_S353c	0.738143	0.863257	no hit
		P19882	0.354875	25.2243	1.36265	LCSPDP_Sec61	0.235849	0.443862	no hit
		P19882	0.159643	25.1267	0.505432	SMPH_Sec61_S353c	0.633976	0.735394	no hit
		P19882	0.19827	25.146	0.581787	SMPH_Sec61	0.586368	0.692371	no hit
HSP78		P33416	0.768356	19.8317	2.51402	SMPH_Sec61_S353c	0.0517841	0.121037	no hit
		P33416	-0.233492	19.3307	-0.903028	LCSPDP_Sec61	0.411263	0.59782	no hit
		P33416	0.0330585	19.464	0.123673	LCSPDP_Sec61_S353c	0.906699	0.953475	no hit
		P33416	0.851061	19.873	2.76653	SMPH_Sec61	0.0402645	0.115854	no hit
HSP82		P02829	-0.179357	18.4637	-0.377989	SMPH_Sec61_S353c	0.7204	0.80154	no hit
		P02829	-0.209921	18.4484	-0.771483	LCSPDP_Sec61_S353c	0.477471	0.722464	no hit
		P02829	-0.117763	18.4945	-0.314898	SMPH_Sec61	0.765767	0.838929	no hit
		P02829	0.170499	18.6386	0.499405	LCSPDP_Sec61	0.64043	0.768732	no hit
HTA2		P04912;P04911	-0.167106	24.9637	-0.512408	SMPH_Sec61_S353c	0.629413	0.732279	no hit
		P04912;P04911	0.639913	25.3672	2.40639	LCSPDP_Sec61_S353c	0.064477	0.312651	no hit
		P04912;P04911	-0.230809	24.9318	-0.713962	SMPH_Sec61	0.507708	0.624698	no hit
		P04912;P04911	1.22883	25.6616	4.77961	LCSPDP_Sec61	0.00615553	0.0977096	no hit
HTZ1		Q12692	0.514376	23.4899	2.16569	LCSPDP_Sec61_S353c	0.0862139	0.345785	no hit
		Q12692	-0.218044	23.1236	-0.6143	SMPH_Sec61_S353c	0.564934	0.68433	no hit
		Q12692	0.737395	23.6014	1.08765	SMPH_Sec61	0.327183	0.458352	no hit
		Q12692	1.04003	23.7527	3.70011	LCSPDP_Sec61	0.0162257	0.135826	no hit
HUA1		P40325	-0.803564	20.1033	-2.23493	SMPH_Sec61	0.0766168	0.173396	no hit
		P40325	-1.03539	19.9874	-3.15112	SMPH_Sec61_S353c	0.0240688	0.0731447	no hit
		P40325	-0.265398	20.3724	-1.01555	LCSPDP_Sec61_S353c	0.35934	0.631541	no hit
		P40325	0.110466	20.5604	0.297716	LCSPDP_Sec61	0.77888	0.867044	no hit
HUA2		Q12134	-1.49249	17.071	-3.59386	SMPH_Sec61	0.016108	0.0681287	no hit
		Q12134	-1.16083	17.2369	-2.66067	LCSPDP_Sec61	0.0487483	0.208	no hit
		Q12134	0.273106	17.9538	0.811696	LCSPDP_Sec61_S353c	0.456171	0.706329	no hit
		Q12134	-0.949542	17.3425	-2.09865	SMPH_Sec61_S353c	0.0878403	0.176964	no hit
HXK1		P04806	0.265793	17.6205	1.12091	LCSPDP_Sec61_S353c	0.31642	0.600332	no hit
		P04806	-0.297492	17.3388	-0.574435	SMPH_Sec61	0.59096	0.695795	no hit
		P04806	-0.18676	17.3942	-0.547399	SMPH_Sec61_S353c	0.606803	0.718285	no hit
		P04806	0.079901	17.5275	0.214044	LCSPDP_Sec61	0.839665	0.907582	no hit
HXK2		P04807	0.134863	14.8088	0.428418	SMPH_Sec61	0.68647	0.779644	no hit
HXT6		P39003;P32465;P53631;P39924;P32466;P54854;P47185	0.7705	18.9789	1.56949	LCSPDP_Sec61	0.182287	0.38052	no hit
		P39003;P32465;P53631;P39924;P32466;P54854;P47185	0.69849	18.9429	2.84571	LCSPDP_Sec61_S353c	0.0387465	0.257563	no hit
		P39003;P32465;P53631;P39924;P32466;P54854;P47185	0.993284	19.0903	2.11318	SMPH_Sec61_S353c	0.0862067	0.174314	no hit
	Other hit/candidate	P39003;P32465;P53631;P39924;P32466;P54854;P47185	1.82696	19.5071	4.36304	SMPH_Sec61	0.00756024	0.0433454	hit
HXT7		P39004	0.0117395	24.1931	0.0407572	LCSPDP_Sec61_S353c	0.969167	0.985729	no hit
		P39004	0.165332	24.2699	0.517172	SMPH_Sec61_S353c	0.626307	0.730847	no hit
		P39004	0.240744	24.3076	0.678455	SMPH_Sec61	0.528102	0.643702	no hit
		P39004	0.0196944	24.1971	0.072468	LCSPDP_Sec61	0.945271	0.969753	no hit
HYP2		P23301;P19211	-0.689381	18.0488	-1.36038	LCSPDP_Sec61	0.236514	0.44436	no hit
		P23301;P19211	-1.47288	17.657	-3.21861	LCSPDP_Sec61_S353c	0.0257503	0.220653	no hit
		P23301;P19211	0.596029	18.6915	1.25569	SMPH_Sec61_S353c	0.262767	0.394657	no hit
		P23301;P19211	0.979998	18.8835	2.06909	SMPH_Sec61	0.0943135	0.201098	no hit
ICT1		Q12385	-1.79453	14.9141	-6.07495	SMPH_Sec61	0.0018537	0.0233295	no hit
		Q12385	-0.662909	15.48	-1.60836	SMPH_Sec61_S353c	0.166504	0.282767	no hit
		Q12385	0.208739	15.9158	0.849393	LCSPDP_Sec61_S353c	0.436864	0.693761	no hit
		Q12385	-1.19898	15.2119	-3.51076	LCSPDP_Sec61	0.019573	0.145586	no hit
IDH1		P28834	-0.165327	22.048	-0.669508	LCSPDP_Sec61_S353c	0.53471	0.760188	no hit
		P28834	0.582241	22.4218	1.88426	SMPH_Sec61	0.119227	0.232155	no hit
		P28834	0.850817	22.5561	2.44237	SMPH_Sec61_S353c	0.0566473	0.128736	no hit
		P28834	0.469028	22.3652	1.60345	LCSPDP_Sec61	0.17472	0.37298	no hit
IDH2		P28241	-0.197724	22.2667	-0.855159	LCSPDP_Sec61_S353c	0.433968	0.691374	no hit
		P28241	0.955534	22.8434	2.98684	SMPH_Sec61_S353c	0.0291556	0.0829446	no hit
		P28241	0.808513	22.7699	2.55559	SMPH_Sec61	0.0517326	0.134192	no hit
		P28241	0.675255	22.7032	2.7042	LCSPDP_Sec61	0.0463928	0.205158	no hit
IDP1		P21954	0.235636	20.7016	0.750511	LCSPDP_Sec61	0.489497	0.659413	no hit
		P21954	0.449781	20.8087	1.61825	LCSPDP_Sec61_S353c	0.17038	0.462986	no hit
	Other hit/candidate	P21954	2.50794	21.8378	7.06026	SMPH_Sec61	0.000945303	0.0187606	hit
	Other hit/candidate	P21954	2.58884	21.8782	7.56743	SMPH_Sec61_S353c	0.000539992	0.0116923	hit
IDP3		P53982;P41939	-0.412614	18.0764	-1.03402	SMPH_Sec61	0.349292	0.476392	no hit
		P53982;P41939	-0.79038	17.8875	-1.85436	LCSPDP_Sec61	0.12785	0.325561	no hit
		P53982;P41939	-0.431198	18.0671	-1.01701	SMPH_Sec61_S353c	0.354167	0.486045	no hit
		P53982;P41939	-0.696229	17.9346	-2.27619	LCSPDP_Sec61_S353c	0.075381	0.334637	no hit
IFA38	Known interactors	P38286	1.97029	17.3942	5.32426	LCSPDP_Sec61	0.00399699	0.0905723	candidate
	Known interactors	P38286	1.67744	17.2478	3.43286	LCSPDP_Sec61_S353c	0.0205693	0.196846	candidate
	Known interactors	P38286	4.22289	18.5205	12.0487	SMPH_Sec61_S353c	5.41686e-05	0.00453403	hit
	Known interactors	P38286	3.7825	18.3003	4.42179	SMPH_Sec61	0.00716105	0.0424724	hit
IFM1		P25038	-3.0586	14.3841	-2.71284	LCSPDP_Sec61_S353c	0.0450597	0.259879	no hit
		P25038	-0.289702	15.7686	-0.244072	SMPH_Sec61_S353c	0.816527	0.869512	no hit
		P25038	1.38722	16.607	1.44166	LCSPDP_Sec61	0.213788	0.41591	no hit
		P25038	0.033083	15.93	0.0440065	SMPH_Sec61	0.966631	0.978622	no hit
IKS1		P47042	0.0933806	19.6601	0.223152	SMPH_Sec61_S353c	0.831931	0.881101	no hit
		P47042	-0.968374	19.1293	-2.10033	LCSPDP_Sec61	0.0945012	0.280747	no hit
		P47042	0.541623	19.8843	1.83707	LCSPDP_Sec61_S353c	0.129474	0.416184	no hit
		P47042	-0.303338	19.4618	-0.6319	SMPH_Sec61	0.555669	0.667321	no hit
ILV1		P00927	0.419948	22.4793	1.21568	SMPH_Sec61_S353c	0.276469	0.409837	no hit
		P00927	-0.18203	22.1783	-0.641602	LCSPDP_Sec61_S353c	0.551166	0.772255	no hit
		P00927	1.30246	22.9205	3.99663	SMPH_Sec61	0.0107214	0.0527474	no hit
		P00927	-0.246723	22.1459	-0.886549	LCSPDP_Sec61	0.419213	0.603365	no hit
ILV2		P07342	-0.601863	23.4189	-1.6842	SMPH_Sec61_S353c	0.150785	0.265053	no hit
		P07342	-0.613639	23.413	-2.34208	LCSPDP_Sec61	0.0706548	0.243249	no hit
		P07342	-0.971192	23.2342	-3.06919	SMPH_Sec61	0.0284377	0.0942445	no hit
		P07342	-0.196185	23.6217	-0.730327	LCSPDP_Sec61_S353c	0.500019	0.741064	no hit
ILV3		P39522	0.308621	18.5947	1.07452	LCSPDP_Sec61_S353c	0.334738	0.612164	no hit
		P39522	-0.0851971	18.3978	-0.287068	LCSPDP_Sec61	0.786526	0.872076	no hit
	Other hit/candidate	P39522	3.10061	19.9907	9.19616	SMPH_Sec61	0.000279073	0.0158078	hit
	Other hit/candidate	P39522	2.83623	19.8585	9.33	SMPH_Sec61_S353c	0.000194213	0.00720899	hit
ILV5		P06168	0.78284	22.6962	2.46018	SMPH_Sec61_S353c	0.0553942	0.12727	no hit
		P06168	0.326939	22.4683	1.26872	LCSPDP_Sec61	0.264897	0.47657	no hit
		P06168	-0.322769	22.1434	-1.33911	LCSPDP_Sec61_S353c	0.24177	0.533439	no hit
		P06168	0.938552	22.7741	2.40108	SMPH_Sec61	0.0624067	0.150946	no hit
ILV6		P25605	0.498618	24.1872	1.497	SMPH_Sec61	0.195636	0.323695	no hit
		P25605	0.137877	24.0069	0.316727	SMPH_Sec61_S353c	0.76379	0.82979	no hit
		P25605	1.5668	24.7213	5.73425	LCSPDP_Sec61_S353c	0.0027823	0.0920015	no hit
		P25605	0.715122	24.2955	2.68774	LCSPDP_Sec61	0.047268	0.205711	no hit
IMG1		P25626	1.02276	19.2428	3.08541	SMPH_Sec61_S353c	0.0259741	0.0762811	no hit
		P25626	1.06321	19.2631	3.34623	SMPH_Sec61	0.0209496	0.0770362	no hit
		P25626	0.416403	18.9397	1.80863	LCSPDP_Sec61_S353c	0.134162	0.422058	no hit
		P25626	-0.664994	18.399	-1.33579	LCSPDP_Sec61	0.243833	0.451067	no hit
IMG2		P25642	0.0413111	19.2613	0.039919	LCSPDP_Sec61	0.96983	0.982927	no hit
		P25642	0.346819	19.4141	0.699738	SMPH_Sec61	0.515811	0.632206	no hit
		P25642	0.41968	19.4505	0.590194	SMPH_Sec61_S353c	0.579811	0.696687	no hit
		P25642	0.598771	19.54	0.912548	LCSPDP_Sec61_S353c	0.40595	0.667462	no hit
IML1		P47170	0.025303	21.5526	0.110844	LCSPDP_Sec61_S353c	0.916326	0.959013	no hit
		P47170	-1.22555	20.9271	-4.41679	LCSPDP_Sec61	0.00837443	0.108563	no hit
		P47170	-1.57159	20.7541	-4.39397	SMPH_Sec61_S353c	0.00646583	0.0361299	no hit
		P47170	-1.93761	20.5711	-6.57834	SMPH_Sec61	0.00130044	0.0218813	no hit
IML2		P47031	-0.604679	18.1412	-1.8411	LCSPDP_Sec61	0.129969	0.328611	no hit
		P47031	0.0576455	18.4723	0.144728	SMPH_Sec61	0.890672	0.924722	no hit
		P47031	0.17652	18.5318	0.500122	SMPH_Sec61_S353c	0.637462	0.73615	no hit
		P47031	-0.301418	18.2928	-1.24796	LCSPDP_Sec61_S353c	0.270734	0.561076	no hit
IMP2		P32351	-1.22773	22.6706	-3.28454	SMPH_Sec61_S353c	0.0206623	0.0661448	no hit
		P32351	-0.168102	23.2004	-0.706336	LCSPDP_Sec61_S353c	0.513509	0.746912	no hit
		P32351	-0.907399	22.8308	-2.78771	SMPH_Sec61	0.039278	0.113226	no hit
		P32351	0.0740289	23.3215	0.265609	LCSPDP_Sec61	0.802018	0.881717	no hit
IMP3		P32899	-0.812786	17.2321	-2.35203	LCSPDP_Sec61_S353c	0.0688048	0.321804	no hit
		P32899	-0.366942	17.455	-0.980489	SMPH_Sec61_S353c	0.370291	0.50375	no hit
		P32899	-0.0520071	17.6125	-0.172239	SMPH_Sec61	0.870116	0.911326	no hit
		P32899	0.666941	17.9719	1.89627	LCSPDP_Sec61	0.12139	0.314731	no hit
INO2		P26798	-0.606119	19.7653	-1.38754	LCSPDP_Sec61_S353c	0.22759	0.520899	no hit
		P26798	-1.5437	19.2965	-3.2235	SMPH_Sec61_S353c	0.0221486	0.0693368	no hit
		P26798	-0.773762	19.6815	-1.41059	SMPH_Sec61	0.218401	0.348445	no hit
		P26798	1.34164	20.7392	2.59142	LCSPDP_Sec61	0.0527767	0.2132	no hit
INO80		P53115	-3.414	17.2388	-6.41371	SMPH_Sec61_S353c	0.00118627	0.0174853	no hit
		P53115	-0.576835	18.6574	-1.29536	SMPH_Sec61	0.252693	0.384926	no hit
		P53115	-2.44927	17.7212	-3.63662	LCSPDP_Sec61_S353c	0.016725	0.185723	no hit
		P53115	-0.228714	18.8314	-0.213746	LCSPDP_Sec61	0.839885	0.907582	no hit
INP1		Q03694	0.560263	16.2337	1.62703	SMPH_Sec61_S353c	0.162491	0.278377	no hit
		Q03694	0.394077	16.1506	0.589484	SMPH_Sec61	0.581586	0.688793	no hit
		Q03694	-0.737792	15.5847	-1.77677	LCSPDP_Sec61	0.140775	0.340823	no hit
INP51		P40559	-0.441465	18.2052	-1.57903	LCSPDP_Sec61_S353c	0.178991	0.465926	no hit
		P40559	-1.27603	17.7879	-3.97577	SMPH_Sec61_S353c	0.00980132	0.0426823	no hit
		P40559	-1.83592	17.5079	-5.32988	SMPH_Sec61	0.00327841	0.0288119	no hit
		P40559	-1.96839	17.4417	-7.86021	LCSPDP_Sec61	0.000775866	0.0546053	no hit
INP54	Other hit/candidate	Q08227	3.17007	16.6307	9.66737	SMPH_Sec61_S353c	0.000162905	0.00638053	hit
	Other hit/candidate	Q08227	3.23113	16.6612	10.7573	SMPH_Sec61	0.000133233	0.0120715	hit
IOC2	Other hit/candidate	Q12072	2.05138	13.9508	4.78891	SMPH_Sec61	0.00515653	0.0339673	hit
	Other hit/candidate	Q12072	1.92234	13.8863	2.63821	SMPH_Sec61_S353c	0.0443945	0.107805	candidate
IPP1		P00817	-0.818574	22.7014	-1.9292	SMPH_Sec61	0.112597	0.22381	no hit
		P00817	-1.34763	22.4368	-2.87783	SMPH_Sec61_S353c	0.0331875	0.0902393	no hit
		P00817	-0.367723	22.9268	-1.53682	LCSPDP_Sec61_S353c	0.188743	0.479374	no hit
		P00817	-0.0839987	23.0686	-0.2859	LCSPDP_Sec61	0.787366	0.872076	no hit
IRA2		P19158	-0.523842	18.1248	-1.71157	SMPH_Sec61_S353c	0.145479	0.258906	no hit
		P19158	-0.717481	18.028	-2.33455	SMPH_Sec61	0.0677221	0.159237	no hit
		P19158	-0.511892	18.1308	-2.02961	LCSPDP_Sec61	0.103022	0.290585	no hit
		P19158	0.143656	18.4586	0.474378	LCSPDP_Sec61_S353c	0.656491	0.825201	no hit
IRE1		P32361	1.50193	17.0891	4.13286	SMPH_Sec61_S353c	0.00835829	0.0393746	no hit
		P32361	-0.788245	15.944	-1.71124	LCSPDP_Sec61	0.152739	0.347732	no hit
		P32361	0.710566	16.6934	1.23668	LCSPDP_Sec61_S353c	0.274533	0.566225	no hit
	Other hit/candidate	P32361	1.7027	17.1895	4.18113	SMPH_Sec61	0.00897036	0.0481141	hit
ISC1		P40015	-0.422152	19.7115	-0.936178	SMPH_Sec61_S353c	0.390646	0.525015	no hit
		P40015	0.00345588	19.9243	0.0103104	LCSPDP_Sec61_S353c	0.992198	0.996867	no hit
		P40015	-0.317525	19.7638	-0.715738	SMPH_Sec61	0.506702	0.624502	no hit
		P40015	-0.941481	19.4518	-3.53653	LCSPDP_Sec61	0.0190733	0.143907	no hit
ISD11		Q6Q560	-1.16403	20.2561	-1.98646	SMPH_Sec61_S353c	0.101597	0.19774	no hit
		Q6Q560	0.932674	21.3045	3.59095	LCSPDP_Sec61	0.0180661	0.140012	no hit
		Q6Q560	-0.00121742	20.8375	-0.00407085	SMPH_Sec61	0.996912	0.998646	no hit
		Q6Q560	-0.191381	20.7425	-0.499629	LCSPDP_Sec61_S353c	0.639885	0.813803	no hit
ISF1		P32488	-1.56199	21.549	-3.69205	SMPH_Sec61_S353c	0.0131922	0.0500405	no hit
		P32488	-0.615389	22.0223	-2.03883	LCSPDP_Sec61_S353c	0.100751	0.36955	no hit
		P32488	-0.755853	21.9521	-1.84761	SMPH_Sec61	0.124931	0.238451	no hit
		P32488	1.02372	22.8419	3.66169	LCSPDP_Sec61	0.0168475	0.135826	no hit
ISM1		P48526	1.49773	14.3449	3.03468	SMPH_Sec61_S353c	0.0275602	0.0797149	no hit
		P48526	1.47328	14.3327	3.02056	SMPH_Sec61	0.0300428	0.0962864	no hit
		P48526	0.159251	13.6757	0.542309	LCSPDP_Sec61_S353c	0.612365	0.80701	no hit
		P48526	1.09076	14.1415	2.71156	LCSPDP_Sec61	0.0460072	0.205158	no hit
IST2		P38250	-0.0388949	26.9659	-0.169818	LCSPDP_Sec61_S353c	0.872234	0.941177	no hit
		P38250	-0.601869	26.6844	-1.85403	SMPH_Sec61_S353c	0.120747	0.223302	no hit
		P38250	-0.695316	26.6376	-2.03918	SMPH_Sec61	0.0979421	0.205173	no hit
		P38250	0.0109815	26.9908	0.0437963	LCSPDP_Sec61	0.966902	0.982076	no hit
ISW1		P38144	0.939209	13.3229	1.79784	LCSPDP_Sec61_S353c	0.135987	0.422441	no hit
	Other hit/candidate	P38144	1.91171	13.8091	5.56756	SMPH_Sec61_S353c	0.00228111	0.0227783	hit
	Other hit/candidate	P38144	1.95263	13.8296	4.79766	SMPH_Sec61	0.00511744	0.0338539	hit
IZH4		Q99393	-1.03528	18.5862	-1.87816	SMPH_Sec61	0.120158	0.232796	no hit
		Q99393	-0.875571	18.666	-0.784656	SMPH_Sec61_S353c	0.466927	0.595208	no hit
		Q99393	-0.324874	18.9414	-0.309635	LCSPDP_Sec61_S353c	0.77012	0.880814	no hit
		Q99393	1.20041	19.704	1.71817	LCSPDP_Sec61	0.151426	0.346603	no hit
JEM1		P40358	-0.26178	23.35	-1.10474	LCSPDP_Sec61_S353c	0.322705	0.60553	no hit
		P40358	-1.51537	22.7232	-5.00469	SMPH_Sec61_S353c	0.0036795	0.0275786	no hit
		P40358	-1.59628	22.6827	-4.53954	SMPH_Sec61	0.00643257	0.0393582	no hit
		P40358	-1.30343	22.8291	-5.04249	LCSPDP_Sec61	0.00497588	0.0905723	no hit
JIP4		Q03361	0.267139	22.8791	0.851038	LCSPDP_Sec61	0.436758	0.614735	no hit
		Q03361	-0.0599382	22.7156	-0.23395	LCSPDP_Sec61_S353c	0.824891	0.913272	no hit
		Q03361	-1.06757	22.2118	-2.42478	SMPH_Sec61_S353c	0.0579153	0.130101	no hit
		Q03361	-0.568705	22.4612	-1.42883	SMPH_Sec61	0.213393	0.345537	no hit
JJJ2		P46997	-2.58254	15.6293	-8.34405	SMPH_Sec61_S353c	0.000336154	0.00877333	no hit
		P46997	-0.22624	16.8074	-0.785491	LCSPDP_Sec61_S353c	0.469969	0.717462	no hit
		P46997	-3.2384	15.3013	-5.14206	SMPH_Sec61	0.00382146	0.030467	no hit
		P46997	-0.802754	16.5191	-1.9566	LCSPDP_Sec61	0.112684	0.304333	no hit
[truncated: 4,023 more rows]
